# Supplementary material for: Microsyntenic Clusters Reveal Conservation of lncRNAs in Chordates Despite Absence of Sequence Conservation
Source: Biology (Basel). 2019 Aug 24;8(3):61. doi: 10.3390/biology8030061 (PMC6784235; doi:10.3390/biology8030061)
Supplement: Supplementary file 1 [file biology-08-00061-s001.zip]

Archive with 3 entries (2 files):
- biology-568094-SI/
- biology-568094-SI/FileS1_Homology_Expression_RawOut.xlsx
- biology-568094-SI/Supplementary tables.pdf
