# Supplementary material for: Microsyntenic Clusters Reveal Conservation of lncRNAs in Chordates Despite Absence of Sequence Conservation
Source: Biology (Basel). 2019 Aug 24;8(3):61. doi: 10.3390/biology8030061 (PMC6784235; doi:10.3390/biology8030061)
Supplement: Supplementary file 1 [file biology-08-00061-s001.zip › biology-568094-SI/FileS1_Homology_Expression_RawOut.xlsx]

## Sheet: homology and position
GeneID	Coordinates	Strand	Virtual Coordinates	Class	Cluster_1	Cluster_2	Bla_sequence
BL24569	Sc0000000:1678351-1732665	-	27	coding	ENSG00000128654		TAACATATCCACCCATGAATAGACTCGTCCAGTAACCCCTGACCTAAACTGATGAAAAAAACATGGCGGCTTGATTTTTCTATTTCATCTCTCTTCTTCGATTTTGTAACAATATCCGTGATATCAGATTCATTTAGACCATCGTAGCTTTGAAAATGGCCTCACTACTTGCCGACGCAGCGATCTCACAAAAAATCGCAAGTGAGCCATGGCCTGATGATGTATGCCTCTACCAGCCTTACAAATTACAGCAGGTGTTGCTCCCAGATAATGCACAATGCCTGGCAGTACAGTGTTACCTTCAGATGTGCGGACTCCCGTTCAGGACTGTACTGAGAACTAATGCTGAACACATGTCACCCTCAGGGAAGCCTCCATTCCTCCGTGCAGGTCCGTACG…
BL20528	Sc0000000:1732807-1740753	+	28	linc	ENST00000623777.1_1		CCTGTTTCTATATTGAAGTAGTCCATCATTTTTCCAGAGAATTTTCCAGAAAAGAATATATCCACCATCTTTGATGGTTTCTCGCAACAACAAGGGCTTTGTGAGACGCCAAGAACACACTGAACACCTACTGAAGATAGACGTAAGCCAGTATGCTGTGATGACAACCGAACAGTGCCTGTTCAGCGCCATGTCCATCTGCTCAGTCCTGGAACATTGGGACGCAGATGGCCATGGCACTGGTCAGGTATCTGCGAGGTGGCCGTGGATCACAAGAAGGAACACGAGAAACTGACCAGGATCACCGAGCGCTGGTCTCATAGCAAACTGAAAGCAGTCAAGGCACTGGCGATGATAACGGCTTCCTAGTAACCAGCATCATGCATTTGTATGAGATTG…
BL12289	Sc0000000:1806413-1810006	-	29	coding	ENSG00000128645		CAAGAATAAACCGGCCAACCACATCCTCCGATTCTTGTCCTGTTTGGGGACAAATCTCTCCCCACATTTTTAAGAAGTAGTCGAAGTCTTAGCCTATTTCTTAGCTAGATTACTCTGGTTTTTCTAACGATTAGAACGTCCCAAACACAAGGCGGCTTTCGGTGAGCCTTTCAGTCGATATGACCGCAAGCTTCGGCATACAAGAGCTTGGGATACTGCAAATATTTAATAAATCCTGGTCTCTAGCGACTCAAATAAAAAAACTGCCGTTACTCCACTCAACTCTGATTCCTAGAAGTTGTTTAGAAGCAACCAAAACTCGAAGAAACGGTTTAAAAATTTTAAAAAGGTGGCCAGGGGTGTACTACGGTTGCCGCCCCTCCCCATCCCCGTTGAAGA…
---------------------
BL12289	Sc0000000:1806413-1810006	-	29	coding	ENSG00000105991		CAAGAATAAACCGGCCAACCACATCCTCCGATTCTTGTCCTGTTTGGGGACAAATCTCTCCCCACATTTTTAAGAAGTAGTCGAAGTCTTAGCCTATTTCTTAGCTAGATTACTCTGGTTTTTCTAACGATTAGAACGTCCCAAACACAAGGCGGCTTTCGGTGAGCCTTTCAGTCGATATGACCGCAAGCTTCGGCATACAAGAGCTTGGGATACTGCAAATATTTAATAAATCCTGGTCTCTAGCGACTCAAATAAAAAAACTGCCGTTACTCCACTCAACTCTGATTCCTAGAAGTTGTTTAGAAGCAACCAAAACTCGAAGAAACGGTTTAAAAATTTTAAAAAGGTGGCCAGGGGTGTACTACGGTTGCCGCCCCTCCCCATCCCCGTTGAAGA…
BL38782	Sc0000000:1809097-1814173	+	30	linc	HOTAIRM1		CACAGAGAGTAGTCCACGTACGAGTTCATTCTTGCCGTGTCCATTTGCTCCATCTGTCAAGCGAACGTTTCGATTTCGCCTGTCGAATTTGTCGATAAATGGTGCTAAATTGCTCACTTGCTCTTCACATAGCCTGACACTGATATGGTTACTTTGTTACCCACGTGACAAACAGCGACCAATCAAAACAGCCAGAGCCTATTTGGTATGTTTATCAAGGTGATCCATCACGGAGCCTGACATCTAAATCACTGATGTTAAATTTATCAACCTAGGGCAAACCAGAGGCAAGCCGGTAAATTGTATGCCAAGTTCAGTGAGTGTGCCGTGATTTTCCAGTACTATGGGGTGAATCGTACTGTAAAGGAGAGACGAAAGTCACCGGGACAAACCGGAGGA…
BL01409	Sc0000000:1815896-1820548	-	31	coding	ENSG00000105996		AAACATTGTAACCCCAAAATAACAAACCAGAAAATATCAAGGCAAAACAACGTACATTGTACACACACTACAGTAGAAGAAACACACAGTGTGACATAAACGCAATATAAACACTCAGTTTGACACCTAGAGTTAATAATTTGACCTTTAAAATTTCTCTAACTGGTTGAGTGTATACTGTTCTTGTGAGGAACATTATTGTGTAAAGTCCCCGGACCGTACGGACAGTCGAACTACCCTTTCTTTGCAGCCACAAAGCTCGACAGTAATTGTAGGGGTCCACCGTCCCGATATTCATACGGAAGGGTCAACCGAGGGACAAATTTTGAATAATTTCGTAAGCATCCCTGCAGCTAAATTTGAAAATATTACAAGACCGCGATGTAGTTGACCCCTCGC…
---------------------
BL16916	Sc0000001:4950201-4975046	+	149	coding	ENSG00000080298		CGTGTGTCGCCGTGTGGCAACAGTTGCCTTGGTTGTGTGCGCCATAGCCACCGTAGTCACGGCGACTGTTTCCCGCCAACAACACCAACCACAAGGTTTCACCGCGGCTGTGGGATGGCAACACAGCCTTTCGTGACAGACATGGCGGCAATCCAGGCGACAGCAGCCCCAGCCCCGTCGGCCCCCCAGGGTGGTCAGGAGGGGACCACCAGTATCATCCAGGCCACACCCCAGACACAGCAGAGCTTACAGCAGCAGCAGTTTGTACAAGTCTCAACAGCGGGACACGTGATTGTTGCAGGCGATAAGTACGCGGACGGCCAGCTACAGGAAGGTAGCGGGACGGGCGGCGGGGGCGACACGGTCAACCTGCAGGCCTCGTCGCAGCCCCAGGCTGTC…
BL90848	Sc0000001:4975782-4977550	-	150	linc	AL354977.2		CATCAAGTAAGGCGTATAAACATCGGGACATTTGACAGTCACCCAAGCCCGGGGTTCTCCCCTTTGCTTATCCAATCGCTTAATTGGAGAGTTTTGAACGAGGCCCTTGCGACATTGTGCGCAGCGGCGGACAATGGCGGGTCTCCCGGCTCCTTTGTCCCGCCTCAAAGCCCCTCGCTCCGACATTTTCGCTTCGCACTCCACGGGCCTGTGTTTTGGTAACAGCCGACTTGGTTTCCAAAACATCCATTCTGCGGCACAAGGAAGTCGATCTCCCGGCCTCCTTTCGCCCCGCCGAGCCAATTGTGCGAGGGACTGAACTTTGATCCCGATTCGGTAACCGATTCGGCTCACAAAGTCCCCACGTTTTAACGACATTCCGTTGGATCATCAACGTGC…
BL20013	Sc0000001:4987510-5027228	+	151	coding	ENSG00000107249		CGCAGGGCTCGGCGCGGACTCTGGTCCCAGATTTCCCCACAACAGTGGCGGAAGCAGCCTGCATTTTCCGCAAGATCCTCCGTCCTACGGCCCGTAACAAGCCTGCCAGTCTACAACGATGTCACTGGGAGTCGCACGGAGTAGCTGAACCGAGTTGTCGCCTGATCCAGTGTTGTCGACATGAATTCTGGGCGAGGATCGAGCCAGGGCCAGTCTAGCCCCAAAGGACAAGGGTTCGGGGGAAAGGAAATCCCCGCACTTCGCATCCAGCCTGAAACCCCCTGTCCGCCTTCCAACAATGCCACCCCCGTGCCTGTGTCGGTTCCAAATGGAACGCCAACCGAGAAAGAACGGAACTTTTCCCTACCGGCGCTACCGCTGCATCACAAGCCACTACAG…
---------------------
BL96878	Sc0000007:2661575-2671757	+	51	coding	ENSG00000135063	ENSG00000104059	CCAGAACCGAAAAGTTTAATTGTTGAGGCCTAAAAAGTTTAAATGTCCCGCCCAACTTGTGAGGCGAAGTCGTGCGCTGATTGGTCCAATGGCTGATCACCACGTGACCAGCCCCAGCTGACAGGATCAGACGACAACAAGGACGGCCTGAGGTACGGCTGGACATGCGGGCTGTCCGGCACGGCCTAGTGGTCACTCAGGCCCGGCCGGGGGGACGGGACCTCCTCGGACGGAGCCAAGCGATGCTCCTGGGCCTCGGGATTCTTCAGACCGTCCTCGGTTGTGCCGTGGTGTCTCTCAGCTTCGCCGCGCTGGCCATGACCACCTACAGCCGTGTCCGGAACGCGTGTCCTTACTGGGCTGGTTTCGCCGCCATGCTGTCAGGCGGGGTTGGGATGA…
BL79733	Sc0000007:2674304-2676652	+	52	linc	BANCR	TCONS_12_00008513	ACAACCTGTCTCCCTCTGCAACGCGAAGCCCGGATCGGACAAACAATACTGATTCTTCATTTTCCAGCCAAACAAGTCGTCAGAGTAAAGCCATTGGAGAGATGAGAATGTAAGCGCCCTCGCCCTCCCCACCACTTACTGATGGATTTCCGAATCTGCTGCATATGCATGATCTCCTGGATGCCATACAGACTGCAAAATTAATCTCCAAGCAGATGTAAGGATCCGGCTCATTCTCACTGACAGTGATTCCCACCTGTTGCCATATCTTTTGTTATCTTCTCTAGTATCGACCTTTTGTAGTCATTGGTTTCCTCCGGATCCTTACATCTGCTTGGAGATTATTTAAAATCAGGTCAGTTAAATTTCCTTTAATTTCTATCCATCACAATCTTTCCC…
BL19170	Sc0000007:2694192-2742460	-	53	coding	ENSG00000119139	ENSG00000104067	ACTCCAACTTGTGAGCAAGGCACATAACTTTGAGTCAGGACCATGAATAATACATTCCTCTGTACCGGAACCGCCACTTTGTTTACGTTATGCCGTTTCCCGGGCGCACTTCCTGTGGTGTAGTAAGTCGCAGCAATGGCGGGGAGAAGCACGACCCATGCACGGCTTCTAGCAAAACATCGGGCGGCGATCGTTCAAGACTTAGACGTGGCTAAGATCATCCCCTCCTTGGTCTACACAGGCGTCTTCAGCTTGGTAGAGGAAGGCGAGATCCTTAGCGAGAGGACCCGGCAGCTACAGACCGAGGTATTTGTGGACTTGCTCTCGAGGAAGGGTCCCGCGGCGTTTCAGGAATTTTGTTCGGCGTTGGAGGACAGCTTTCCGCACCTGCTGACGTGC…
---------------------
BL07036	Sc0000009:4090855-4096427	-	85	coding	ENSG00000099624		GAACGCTTTGTTTCGCTTAGAAAATGCATTGCCATTGGTAGAGCAAACTGTCAGAGTGACTTTCAGAACAGTGCAGCAGCGTCCTCTAGCGGTTCATATAAGAATTGCAGTACTACTTATGCTCGTGTTGCATTGTGGGTAGCCGGTACCGATTCCGCCATCTTCAGGTCACTTCAGCATGGCTTCCCTGGTCAGCAGAGTTCCGAGACTTCTCCAGGCCGTTGGCCGCACTCTGGCCGTTCAGGCCACCAGGAGTTACGCTGACGCGGCGGGTCCGGTTGGGATGTCGTTTACTTTTGGTTCCCCGGCCGCGGCTTTCTACAACGCTGCGACTAACGTGCGCCAGGTGGACGTCCCCACGTTCTCCGGAGACATCGGTATCCTCCCCAGCCACGTTCC…
BL84418	Sc0000009:4112556-4114263	+	86	linc	TCONS_00027655		AAAAAAGACTACGGACCTGAGATACCTTAAAAGTAGTGGTTTGCGAGGTGTATCCAGTTTTGGTCGAAGGAAATTCAAGTTCTATTTCCGTTGATAAGGGTGATTCTAATAGGGCTGAAGTGGGCAAATGTCTGTCTTCAAAAGACTTGTTCCGACCCGCTAATGGTCCAGGTGGGAGCCGGGAGGCAATGTGGGCGCCTCCCGACCAGCTAACGAGGAGATCCCGCCCACGTTAACCAGGCCAGGCGGCGGATCGAAGAGAAACTACCGAGGAGTTTCCGGCAAGAGGTAATGAGTTCAGCTGGGTGAAGACGGCGGCTGAAGTGATGGAGCGGATATTGCCTCCTCCCTCGCCGACGATCCTCCCAAGACACGAGGCGGAAAAGTCAATCTATACAT…
BL19961	Sc0000009:4148683-4167782	+	87	coding	ENSG00000167470		CCGAAGATGTGTAACCGGATATGACGTCATGAGGTGACACGCGAGGTGCTTACGTCGCCAGCTGTGTCATGGCAGTCTGGTTAAATATGCATGAATCAATACAAAACGTCTCTTGGAGGGATGTTTTCGCATCCCTTCCCCCAGGAAAGCAGACATAATGACTAAATCATCATGGTTTATGCATGATTCGCAGCGTAAGATTGATATTAGTGAGCCAAAGACACCAAAATCCCGCATGACAAAGACGTCACGAACTAGAGTATTGGTTATCGTACAAAGAGGATCCACAAATTATCCCCATGCACGTAACGGCCACACGGATAAAGATTTTCCTTGCATGTCATTTCGATATTATCATTTGTCTTGATAAAATTCTACCCCTCCTCTCACGCCAGACAA…
---------------------
BL00998	Sc0000010:4832136-4928153	+	143	coding	ENSG00000163558	ENSG00000067606	GGTGGGCCGTCCGCCATCTTGGATGTACCGGGATGTTTGGGTGTGAATTGTTGAACAATTTCCGTCAGAAATCGGCAGAAATGTCGCGTTTTCTGGCATAACTTGCTGACACCGCAGACTCACAGGTTTCTGTAGACCACTCGCCCGGGACTGGACTGGGAACATAACCCCTGCTGTACGACCCTGCGTTCCAGTGAGAAGCCCCCGTGTTGCGATAAGAGGGACCAGCTCTAGTGAGGAGGTCTACATGCCTACTAGAACAGCCATGAACGTGGAAGACTCCCCACACGTCCGCGTCAAGGCGGCTTATAACGGTGACATCATGATAACATACTGGGACCAGCACATGACCCTTGACCTGCTGCAGGAGGACATGAAGGAGATGTGTCACTTCAACGA…
BL91140	Sc0000010:4952892-4954412	-	144	linc	TCONS_00006308	RP11-181G12.4	GCAAAAACTGGACAAATAATTGGCCACCAGAGTAACATTTACCCTATGGTGACCAAATTCCGCTGCGTAATTAGATGGATTCCGGACGTATATCTGAGGAATGTTTTCTGTGGCAGGACGACGTGAGACAGTCGCTGCGGGTGGGCGCTGTGACGGCTTTATTTCCCAACCTTTCCCGGTACGTTACATCCCTGGATACAGCACGGAAATACAGGGGGGATTTCCCGGAGCGAAAACGGGGTCGAGATGCACGCGGGGAGAATGTTGCTTGGATTTAGACGTGCTTATGTCTTCTTGTTGTCTTTCTACAAAGAAAACACAACACTCATTTTTTCTCCGATGATACACAATGTACAGTATATTTCCAAGGAGGTTCAAAATCTCTACTTAAACTCCTTG…
BL02854	Sc0000010:4978183-5036115	+	146	coding	ENSG00000136603	ENSG00000157933	GTTTTCCTTTACGCGAGCGCCCCGCTTTCCCGGGTTGTTTTCGCGCCACGAGCGCGCAGGCCCCGCCCCCATGTTGGCCGGGAGCCAGCCGCATGCGGCCCGCCAGACTGCCGTGTTTACTCCGCTTGGCAGGCGGCATGCAAAACAGCGCTGGCTGCGGCAGCTTGTTTTTCCGAAAGTGTCGCCAGACGTTCGCTCACTCAATTCCAGGTaaagaataaaggaagaagaaagaaataaagaaaACACTTCCGCGTTTTTAAGTCTCCTTCCTCAGTTTGTCGCAGAAATGTTGTGATTTATGAGGGTTTTTTTTATGGGAAATGTTCGTCTGGAGGAGAAATATCTGTGTCTGCGGGGGTGGAGTTCCGGGGGGAGTGCGCGCGCGGCGGGAACAGC…
---------------------
BL00998	Sc0000010:4832136-4928153	+	143	coding	ENSG00000163558	ENSG00000067606	GGTGGGCCGTCCGCCATCTTGGATGTACCGGGATGTTTGGGTGTGAATTGTTGAACAATTTCCGTCAGAAATCGGCAGAAATGTCGCGTTTTCTGGCATAACTTGCTGACACCGCAGACTCACAGGTTTCTGTAGACCACTCGCCCGGGACTGGACTGGGAACATAACCCCTGCTGTACGACCCTGCGTTCCAGTGAGAAGCCCCCGTGTTGCGATAAGAGGGACCAGCTCTAGTGAGGAGGTCTACATGCCTACTAGAACAGCCATGAACGTGGAAGACTCCCCACACGTCCGCGTCAAGGCGGCTTATAACGGTGACATCATGATAACATACTGGGACCAGCACATGACCCTTGACCTGCTGCAGGAGGACATGAAGGAGATGTGTCACTTCAACGA…
BL91143	Sc0000010:4960565-4962761	-	145	linc	TCONS_00006308	RP11-181G12.4	ACCAGATGGTCAGTGACACCGACTGCACGGCGTGGTCATCCCAGTTCGGGGGAAGATTGAGTAGGTGGCAAGGTGTCCAAGGCTTCTAGGTCGTGTACACGGTCATCAATCACCGCGCGACAACAGGCCGGACCCTTTCTGAAGGACACATGTGCCGGCCGCCATGTTGACCTTGAGGTCGGACAGTGTTCGATGTAGCGGAGAGAACGACCCAGTTCCATACAGCTGTATCAGGACACCCAAGGGCACGGCGACTTTCTACACAAGGGCAATTTGTCTCTGTCTGGGAGACCAATTTCACAGAGCTCGCACACACCGAACAGATAGAACAAAACTCTGAAGTCCATGAATACAGGACGCAAATTTTCCAAACAACTCCACAAGGCCTTCCTAACGTCA…
BL02854	Sc0000010:4978183-5036115	+	146	coding	ENSG00000136603	ENSG00000157933	GTTTTCCTTTACGCGAGCGCCCCGCTTTCCCGGGTTGTTTTCGCGCCACGAGCGCGCAGGCCCCGCCCCCATGTTGGCCGGGAGCCAGCCGCATGCGGCCCGCCAGACTGCCGTGTTTACTCCGCTTGGCAGGCGGCATGCAAAACAGCGCTGGCTGCGGCAGCTTGTTTTTCCGAAAGTGTCGCCAGACGTTCGCTCACTCAATTCCAGGTaaagaataaaggaagaagaaagaaataaagaaaACACTTCCGCGTTTTTAAGTCTCCTTCCTCAGTTTGTCGCAGAAATGTTGTGATTTATGAGGGTTTTTTTTATGGGAAATGTTCGTCTGGAGGAGAAATATCTGTGTCTGCGGGGGTGGAGTTCCGGGGGGAGTGCGCGCGCGGCGGGAACAGC…
---------------------
BL95254	Sc0000015:1755794-1774163	+	54	coding	ENSG00000160505		ATGGCTGAGGGACAAGGTGCAGCTGGTCGCTCAGGTGAAACTGCAGGTGTCCGTCAGTACTTCTATTCCATCAAGGAAAAGGTGAGCTCAGACTGGAAGGACCTGGCCTTCCATCTTGGGTTTGAACAACCCGACATCGACAACATCCATGGGAGAAACCGAGATGACAAGTCTCGCTGTATGGACCTGTTGGAGGAATGGCTCAAGCGTAATGGAGAGAGAGCCACCATAGAGGTCCTGATGGAGGCTCTGTCTGAGGCAAACCTGCAGAGTGTTGTGGATGGTCTGAAGAAGTTCATACTTCAAGAAGTGCCGTTTTCAGTTCCAGTTGAAGAATCAGGGTCTATATCATTGACAGATGTGTTCCAGAAGTCTGTGAAGAGGTACTATGAGTTGAAA…
BL53024	Sc0000015:1775681-1784757	+	55	linc	TCONS_00027115		CCCATTCATACACAATCACTGAGACATGTGGTAGATTGGGGGTGGAAAATCATCGACAGGCATGGGGGCACGGTAGTACCGTGATACCGTGCGGTGCGCAATCACCGAGAGCGAGTCGGTAACACTGTACCGTCAGCTCGGCTGGTATTGGCTACAGGCGTGGGGCGCCAAGCAGATGCGAGCCAGAGCACGGCAGGCCGTCCGTTCGTCGCCCGCCCGTCCGGAGTGGAGCTGCTCTCGGCAGAAAATCTGGGAGCCAAGCATGTCAGGAAGACCAGTTGTCTTGTCTGGATCAAGAGTTGTAAAAGGTGCCAGGACTCACTCAACCTGTGATTGACTGAATGAGTAACAAAGGAAGTTCATGTCCTGGCTGACTAGTTGTGAAAAGTTTGGTACTGA…
BL95255	Sc0000015:1819949-1824948	+	56	coding	ENSG00000173572		ATGGCTGAGGGACAAGGTGCAGCTGGTCGCTCAGGTGAAACTGCAGGTGTCCGTCAGTACTTCTATTCCACCAAGGAAAAGGTGAGCTCAGACTGGAAGGACCTGGCCTTCCATCTTGGGTTTGAACAACCCGACATCGACAACATCGATGGGAGAAACCGAGATGACAAGTCTCGCTGTATGGACCTGTTGGAGGAATGGCTCAAGCGTAACGGAGAGAGAGCCACCATAGAGGTCCTGATGGAGGCTCTGTCTGAGGCAAACCTGCAGAGTGTTGTGGATGGTCTGAAGAAGTTCATACTTCAAGAAGTGCCGTTTCCAGTTCCAGTTGAAGAATCAGGGTCTATATCATTGACAGATGTGTTCCAGAAGTCTGTGAAGAGGTACTATGAGTTGAAA…
---------------------
BL20302	Sc0000016:1185392-1192791	-	14	coding	ENSG00000184005		atcaaagaatgtttggacattagaacaagcaatgtataagtatatgacatgtgatatttcgatatgttgctctatcccatatgattgtgtgtaatcaaactcatttgtatgcacttattcgtttgtatgtatgtatgtagtagaccttacgaaagtcgctgtgcttttgttgtgtcaataaagattTTCTTTCATGTTACATTCGTATTTGAATTAGTTAGTTTTGTTAGTTTTTGTCACTGTCCTTGCTACGTCAATGTTTCCTGTGTCTCTTCCACATTTGCACGAACTTGCAAATAAATTTATTAGTGCAGATTTTTCATCAGATGAATACCCCCTCCCCCCCTTCTTTCAGATGGCTTTGCAATTGCGCAGGTTAGCTTGGTTGATGATGTCACT…
BL82992	Sc0000016:1194161-1194942	-	15	linc	TCONS_00000550		ttttcATTGTCTAAAGAACGTGTGTGCTTGCAATAGAAAGTAAAACATATCCGGAAACTCTGTGTTTTTATTGGAATTACGGACATGAAAGGTTCGTGTTTTAACGTTATTTCCTATGGGATGGCCTAACTGGCGTGTGAGACCATAACAGCCTGGCTATACGTGCATGAACAATGAACAGACCCCCGCCGGTCAGAAAACGTTAAGGTCGTTCAACCCAGCCGACCGGTCGGACCGGTTTTAGAGAGGACACCTGGTAACGCCATATCTGGCCGCTCCAACCCAAGgtgcggcgaaacgtttacaacgctggacttagatctaaaagatcccaaatgatcaccatgcctgacgttgtg
BL16653	Sc0000016:1197056-1205916	+	16	coding	ENSG00000117069		ggaagagtccactcggagcatgtgaaaccaaaccacaaagatatctccttacaccaactaaacgactgaaacatacaaattttgaccaaagtgggaaagcttagaccctacctgttccttctagcccaaaagaatccaaaatggaccaaaattttcaagaaaaaaaagaggtttcaaaagtttagtgtaaggacccaatttgtgttcgcaatttttgcacgccactgcgcaaactcaccagtgacgtcagcccAGAAACCAGCACGTCAACATCTCTGCATGGGGCTGCGAACTGTGAACCACATAATCACGTGACCTGCATAACCACTCCAATAACCTGGATTAGGCCGCTGTGAGGCAGGTGACGTCATCACAGCCAGCTGACGGCCCCAGCCGGTA…
---------------------
BL00991	Sc0000039:1840490-1846162	-	53	coding	ENSG00000172828		CACATGCGCACTGCATTATTCCGCATGAAAGGAACATTAGCGCATGTAGCTGGGCTTCGCGTTACAAACCGTCTCAACAGCAGTGACAGCACCGTGCCCGAGAAGGTCGTAGACTGTTGTGGATGATGCAGCTAAGATGGCAGCAATGCGGGAGTACTGGTTTCTCGTCCTGCTGGTAAATCTGACCATTCACACATGGACCGCGGTGGCACAGAGTAACAATGGACCCATAGTCACCACACTGCAGGGTAGACTACAGGGGAAGGTACTAGATGTCGGAGGGAGGACTGTCAACGCTTTCCTCGGGATTCCTTACGGAGCACCTCCCGTGGGGCCCCGAAGGTTCAAGCCACCCATCGCGGCGGAGCCGTGGAACGGCATCTACAATGCATCGTCGTA…
BL78145	Sc0000039:1855495-1858947	+	54	linc	TCONS_00024711		TTTAAAACTTCGGCGGCCCGCGTCGTGCTGTTGAATCGGACTTTTTGGACACTTGGCATGTCGAGCTACTGTGTGAGATGGAGCACTTCTGCTGTGATGTCACAGAAAACAAGTCTGATTTCTTCATGTCGATGTGCTACCGCACTGGTGAAAGGCCGAAGACCGAAAACAAGGCTTCAGCCACTGAACCGGTTGTACTGCTGTCATGGCGGTCGCCTCGGTTGTTGTGGTTTGCAGCTAAACTAGGAATGCCGGGAACTCTGTGCTAACCCTCTGGATACCAGACAGCTGTCAGCACAAGGGGGAGGGGGGCGTTGTGGACAAGCAAATTGCGCATGCATATGG
BL04983	Sc0000039:1860051-1881519	-	55	coding	ENSG00000172824		CTTATCTATGCTATTCTATTCAGGGTATTTCCAGTTCGTCTAGGGCTGAAGACGCGTCGTGTTTCTGCTGGGATGTCTTCGGGAGGTAAGCAGCCAGACGCCGCCGGGCAGGCACACATCGCTCGGAGCCTATGATCAACGTGCAGGGACCGTTAAGAGATTGGAGAGCGGACGGTAGGCTGAGAAGGGGGTCACCATGACAGGACGGGGGGTTCGTTTGGTGCTGCTGTCAATCACTCTGACTATGGCGGTGGCGCAGCGGACTGTCATCGAGACGACCACGGGTAAAGTACGGGGCAAAGTCCTGAACCTCTACGGGAGGCAGGTCGTGGCGTTCTTAGGGATACCCTACGCGGAACCGCCCGTAGGACCACTGAGGTTCAAACCTCCGCAGCCTGC…
---------------------
BL11930	Sc0000050:1451799-1462857	+	44	coding	ENSG00000112183		NNNCCCCCCCTCACACATAACACTTCCTCTACAATAACAGAACGAATACAGTACAACAATAGCGTAATAACAACACATCAATTGTCTGTACAGAAACAAAACAGACCGAGTTAGTTTTTGATACCGTCATACAACACGTTAATCGTCCGTTGCGAAAGTATACAGACATCATACTAGTAGTTTTTCGTCTCGGTTGCCTATATTTTTCCCAAATCGACGTTATTTTGAACGAACCCATAGTTTAGCTCTGTCCCTCCATTTTAGGAGACGTGGTGGCTTGTACCAAACTGGTGCGGCAGATATTTAAGTTTCCAGGTGTTTCGGAACAATCCTCGCTAGCAGAATGTCCAGAAGCCCGAGCCCAATTCATCGGCTGCGGTCATTTCACACTCGGGTGCC…
BL55463	Sc0000050:1465208-1469500	+	45	linc	TCONS_00011710		ACGAGACTGGACTCCAGACGGTCTAGTCGCACACATACTGATCCCGGGGCCCGGTTTCTGGGACGCCATTGTTGAAACAAATGTAATGACCCGCCATCGCCCGACCATTACTTGTCATCTGGTGTTTACTATTATTGATTTCCCACTCCGCAAATTAATTGATAGGATGTCGGACAACTCGGACGACGCCATATTTGTTGTGTTCTGTGATGACGTCGAAGTTACCATGGCAACTGGGACATGCGTGCGACGGACCGTGTCGAGGTGACATTAACACAGATTTTCATGCTGTATAATGAGTGTAGATTCTACAGGTGTTTTAGTTCAAAACTTGTCGCGTCAGAGCTCACAGTATCTCCTTGTTTCAATACCGATACTTTTTCTGACATGTTAATTAAA…
BL24860	Sc0000050:1520497-1551987	+	46	coding	ENSG00000112186		CTTGTGCAGTGAGTCATTGTGTTGTCCACGCATGTTGTAGCTGTGAAATCTCCATTTCTTCCATTGAACTGTCAGGTGATATTATAAGGCTGGTTTTTAGGGGAAAGTCTAGATCTTTCAGCTACTCTTTCGTTGGCTGCTGTGTATAAGAATTGAAGCTTGTGATTGGTAAACAGCTGTTCGTTGCCATGGAGAACAAAAAGTTGTTACGGATCTCTGAGCGGTTGGAGAAAGTTGCTGTGCAGCTAGAACTGAGTTTTGACGCCATGTTGGACGAAGGCGACATTGACCCGAGAAAGTTCTCCGAGAGCATTAAGGGTAGAAAGAGAGGAAGTCAGATTCCATTTTACACGATGTCTTCAGACCTAGCTGGTATCGTGAAGCGGTTAGAGGCGGTTA…
---------------------
BL12617	Sc0000072:46532-106576	+	1	coding	ENSG00000068383		TATCAATCAAAAATGTGCCAAATGAAATTTTGCACAATGCAATGTTCCCAATGCATGAACCTTTTTGTGTGGTGACATGGTATGGAAGTcagggttggacaagttgtcaaacttcactgtccctaggGCACTGGGCAGCTTTTACTTTGTACACGAGTCTATACGAAATGCATCAATATACGATTGGCAAGCGCGGAAGTTCCGATCTCTCTCAGGACGCGAGGTTTACAAGGGGAACATCAACTCAATTCCCTTCAAGCACAAAGAAAAGTTCCCACAGGATTTTTTTCCCAACTTTAGATGGTCTAGAAAGGGCTTCCTTCGGACACGTTGGAGCATATGTGATAGCATATTTGACTTAGTGAACATCCACCTATTCCATGACGCTTCCAACCTCAT…
BL68900	Sc0000072:106803-113714	+	2	linc	AI219887		ATAGTCGCTCACATTGGGTGGGTAGATATCTGTCCTTGGTGCTGAATGGACGTCATGTGGCCACCGCTTTCTGTAGTGATTCGCAACCTTCTCTGATATTCAACAGCCTAGCATATAGACAACTAGTCGAACGTTGTTCCTGTAGCTTCTTGGATAAGATATGATGGTAAGACTGTATCACAACTTATGATATGAACAGTAAAACTCAGTGATGTAAAGGGTCATTTTGTCTCATTTCAGTAACATTTCATTACTCCACTAAATGAATGAATGTTCAACACTACCGTATTGTTGATTCTAAATGCAGTGTTTCGGATTTCATGTGTAGGTGTTTATACGGTGTATGGAGTCTCAATCCATAGTAAATGTAGAGGTGTCGATTTTATTTCAAGGTCAAAA…
BL21899	Sc0000072:118821-131012	-	3	coding	ENSG00000148826		CGAGAGTTAAGTTAGGAATATTGCACAGCTTCCCCCTCCTTATATTGTTGATATTCTATGCAGACCACGCTGCCTGAGTCCCTGCAGAGTAGAGGCAGGCATACACGGCGAGGCTTACTGTTCCATCAATTAGCCATCCGTTATAATGAGGTGACGGATACACTGTCATGGGCGTGCGCAGATAAACACCTTAATTTCACGGCTCAAGATGAAAAATGTGACAAGTGTTTTGATGTGTTAAGTCATTGTATCCTCTTCACTCAGGCTCTGTGCGTGACCGGTGCTGAAGTACTGGGGATCTGGGAGACCTTTACACTCATCCCCCCTGTTCGCGTGGACGTAAAAAATCGTCGTCGGTTTTTCAGTCGTCTGTTTCCAACTTTTTTGCCACAAATCGTT…
---------------------
BL95663	Sc0000089:112142-114155	+	3	coding	ENSG00000159387	ENSG00000113430	ATGTCCAGCCACGCCGCGTCGTGCTGCGAGGCCGGGCGGCCCATCATGTCGGACCCGCACACCGGCCAGGCCGTGTGCTCCTGCCAGTACGAGGGCAGGGTGGCCGGGCTGGTGCCGCCGCGGGTCGGTGAGATGTCCCTCAGCAGCGTGTACGGCTCGCCGTACGCCGGCCAGGGCTACATCGCCTCCTTCGGTGCCGACCCGTCGGCCTTCTACTCGCCTTTGGCGAACCCGTACGACCCGTCGGCAGGTCTGCAGCAGCCCACCGCCTACTACCCGTACGACCCGGCCACGCTAGCCGCCGGCGCACAGTACCCATACGGCAGCTATGGCGCTATGGACGGAACAAGACGAAAGAACGCCACCCGAGACGCCACCAGCACCCTCAAGGCCTGGCTC…
BL54861	Sc0000089:149491-151412	-	4	linc	AC109136.1	AC124852.1	GGTATATTTTGGACATTTAAAATGAATAGTACCAGGATTCAACACCAGGTGACAATATAGTGTTGAAATCTGAGAAATTCATGTACGGACCTTTTCTAAAAGATTTCTGAGCTGACTGTATTCCAGTATTTACTACTTTAAACATTTCTGTTTTGTTCCTTTGAAAAAAAAGCCCATAGTCTAGCACAAGTAAATTAAGTTACTTGGTCTTAAATCAATGTGTTGGACTTGTCTAGATTAGACAATGGTGTTTCAATGGGGACACATGACCAACCTTTTCACAGCATGTAATGTTGGAAGGCCAGACTCATCT
BL95664	Sc0000089:197859-200598	+	5	coding	ENSG00000176842	ENSG00000170561	ATGTCCAGCCACGCCGCGTCGTGCTGCGAGGCCGGGCGGCCCATCATGTCGGACCCGCACACCGGCCAGGCCGTGTGCTCCTGTCAGTACGAGGGCAGGGTGGCCGGGCTGGTGCCGCCGCGGGTCGGTGAGATGTCCCTCAGCAGCGTGTACGGCTCGCCGTACGCCGGCCAGGGCTACATCGCTGCTTTCGGGGCCGATCCTTCCGCATTCTACTCTCCCTTGGGGAATCCGTTCGAGGCCATGAAGGAAGGTGCCGAGGCTTGGAGAGCGAATCTTCAGCAGCCCACCGCCTACTACCCGTACGACCCGACTCTAGCCGGCGGTGCGCCTTACCCCTACGGCAGCTATGCCGCTATGGACGGCGCGCGGAGAAAAAACGCCACCAGAGAGACCACG…
---------------------
BL10432	Sc0000219:6250-32500	+	1	coding	ENSG00000138792		CCCTCCTTAAGTTTCAAAGAGGTTACAGTGAACACAAGGCAACGCTGTGTTCCACCTGGCACGACTATGTTTGCCAGCGGCCACTTTTCTATTTGCTCTCATCTTGTTTGAATAGGAAACTCCCCAGTATGTGAACTGTAGCTAAACTTTAACTACAACTTTGTTTTCTGGGGAAATACAGACTGAGTGCCGGGTTCTGTCGCGTGACAACGCCCACTGTTAATTGGTTCTCCCTCACATCACCCCCTGTGGGTAGTCACCGGTTTCCTCTCCTCTCCATACAACAATGGCTTCCTGTCTGGAAAAGTTTGGGAAGAAGAGACTGCTCTTGCTCGTTGGGTTCCTCGTAGTCGTCGCGGCTATCATCGGTCTCATCGTCGGCGTAACTGCTAACCAGTC…
BL41904	Sc0000219:84701-86324	-	3	linc	TCONS_00007813		GTCACCAGATCACGTGACATCTGAAATGGATTACCCCCTAATCCCCTGTTTTCATGCGAAACCGATGCCGATGGAGCCCGAATCAAGAGAAGGAACGAAATGTTTGACTTCTGTGGGAAACACGCCTGTCTATTCTCGCAGAAAATCTGACAGAAGATTTCTGGTTCCGACTGCGAGGATGCGTGTTTTGTCTTGACACGGTGCTGATGTAGACATGGACCGCCCGCCATGATCGTCTGCATCCCACCATCTGACCGACCAGAGAATTGGCAAGATGGCGGACAGGGATCATCTGCCGCTGGGACTCGTCCACGCAGGTTTCACTGAAATAGCGGGAGCGTCCAGCCAGAGAGGACAGAAAATGTGACAACTAACCAGTCCTACATGCGGCGCCCCCGC…
BL12801	Sc0000219:88531-145111	-	6	coding	ENSG00000164093		TACACTGTGCTCTTTTTTTCTTGGCCAAACAGAGTTGAGCCGACCGCATGTACTTAGTTTACTCTGCGTGTTTCAAGTGGTGTTGGCCGTACTTACGTCTAGTGCTCCCCACACCTGCGGTCTACCCTTATACAGGACGAAACTAGACGGCAAATTCGCTGTAGTTACCGAGAAAATCAGGATCTAGGACGTGAAACGGTGGACAGTACTGTTGTTTTCTCTCTCACTGACGTTCGGTTGGAGGGACGAGTGGATTTGCCACAGGACTGGATGGCGTCTAGCAACGACGTGAAGCCTCACCACGCNGATGGCGTCTAGCAGCGACGTGAAGCCTCACCACGCGGCGATCAACATGACCGCGGCCGCAGCAGCAGGGCTCGGCGGGACCCCCGACGGTAC…
---------------------
BL14693	Sc0000229:287831-297658	-	13	coding	ENSG00000157557	ENSG00000134954	GGTCATGACCCTGGCCTGGCGCCAGAACAAACAGGTGCGAGCCGTAGTGACGGTGCACGTAAGTGGGGACAACGACACCAATATATCATCGTAAAAAAGGCTCGTTGTGGTCAGGCGAAAATCAACAACACACCACGTCAGCACCGTGCCTGTTGATGTCACTCGTGTTGACCTTTCCTCCACAGGGTTGAAAAACTGTGTAAACAATTATTTGATCGGCTAAGGCAGATAAAGTTACGGCACATAAGCGGAATAATCATTATCTCAGCATTAAGTTGTTTCAGAGCGGTAAACATAGAAGACAATATGTTCGAAGTATAGGTTTGTCTCTGAAACACATTTATAATGTATGTAATCAAAAGTCTGGTCACCCTCCGACCGCCCCACAACCCCTATTCC…
BL72725	Sc0000229:305763-309642	+	14	linc	BC043517	LINC00114	CCCAAACAAACTTTACAACAATACCTAGAATTCAATTTACCCGCCGTTGTTTACACACGCATGCGCTGTATGGATCCGAAACCCCCTTCCGAGAAGCCCGGGGGAAAGGGTGTACCGCAGTGGAGTCAGCCGTTTTTGTTGGGGACGTGTCATGTCAAGTTGACTCAGTCCCGGGGGAGGGGCTACACGTCAGAGGAGAAGTCCCGTTGCCGTCCAAACCAGGCTTGGCGGGAGAAAGGCACCAAATGGTGATGAGAGACGGGTCGTCATGGCGACAGAGATGGGTTGTCATGGCGACAGAGCCTGCGGGGCTGTGAGGGATGGAGCTGAAGGTCTCCTGCTGATTGATAATAACAGAGACTCGGTAGTAATGCCATAACCTGTCAATCATCTTGCCAT…
BL05270	Sc0000229:316583-380969	+	15	coding	ENSG00000157554	ENSG00000151702	CCGACACAGGTCCGACGGCGTCCTTCCGAAGAAAAAAAAAAGCCTCGACTTGGATGGGTTTCAAAAATTACAGCGAGGTTGAAACCAGAAACGTGTAATTAACAAGCGGCCATTGTTCTAGCGGCCCGTGGTTTGTTAGTGCCCTGCGGGAGAGTAGGCAGGCGGCGCGGCACTTGAAGTTCGGCACGGCGGCAGAACCATTGCGCTCTGACACGTCGGTGGTATAAAGTTGCGCCTGCCGACCGGGGAACTCATTTAACCACCGGACCTGCCACTTGACATCGCCTTCAGGAGGCGGAGAGCTTGGACTGCGCGCCAACAGCACAGCCGGACAGTGTCGTCAGCCATACCGACTCACCTGTCTCAGGGGCGTGTCCTATTGACGTAACAGCCAACCAC…
---------------------
BL23684	Sc0000234:320602-330636	+	5	coding	ENSG00000112773		GTGGGATGGGGCGCACTTGTCATGCGCGGCTCGGCCAACCACTTGTTATTGCATAAATGTTCCTTTAGTGCGTAATAATGTGGGATTGCCACCAGTAGTGTTTTAACTCGGACGCAGAGCAGTAGCTACGTGCAAGCGGCGCCGTAAAGACGTACCGATCGTTCTTCTCCGAGATACAGCGGCGGCGTTACGTATATATTTCTTCTTCCTAAAAGGAATTGTCCTTGCTGATAAGGGTACCGTTACCCTCCTGGAATAGAGGCTGTCTTGTAGCGGTGTACAAGGAACTTCACTGAGGCTCTTGGTGGGTTTTTGAGTTGGTGGACACTTGTGTCTTGCGTCGAGAGGCGTCCGCATATGCGGAAGACAATATATCGGGAACCACCGACCTGTGCTAAG…
BL59605	Sc0000234:365825-368046	-	6	linc	TCONS_00011870		GtcataatgtagaaatgcaaaattaaaacataaaaatgcaaatatttgacggacatgcagtcactctctcatggtcaaaccgttaattgtgatgGACAGTCAGGACCAGTCTATTAGGGCTTAGATTATTCTATCAGTTCTCACCACACTACGACATCGTATCTTTGCTCCTTTAATGGCGATATGTAATGGTAAACTGTTATTGAATCTTACTATGTGTAGGAATGACTAGAAATTGGAGTTTTTTTCATTCAAGTTTCAAGCCTCATAAAATGCTCTGGATTCCTTTAACATTTTCTCAAATAGATATTGACATATACTTGTACGGCGAATTTACCATATCATATTACAGTCCTACTCAAACAGTGTGTAATCAATACCACAGAATTAAAATCTATG…
BL02299	Sc0000234:393346-433861	-	7	coding	ENSG00000083123		GCGGTGTGTGGTGCTCTGTTGAGATCAGGTCGTCTTTCCAGCTTTCCAGGCCGATATGTGGCCGAACCTTGTCTCTTATTGGAAGCCGTCCTGCTTCGGTGAAGAGGATGGCGTCAGCGCTATCGTATGTACCAGAGACAGCTCCCAGTGACTTCGGTGAGACGACAAAGATGAATCTGTTCCAGTCTATCAACAGTGCCATGGACGTCGCTCTGGCCACTGACCCCACCGCAGTCATCTTTGGAGAGGATGTAGCCTTCGGTGGAGTCTTCAGATGTACTGTTGGACTGGCAGACAAATATGGCAAAGACAGAGTGTTCAACACCCCGCTGTGCGAACAGGGCATCGCTGGGTTTGGCATCGGCATGGCGGTGATGGGCGCTACGGCCATCGCCGAGA…
---------------------
BL18685	Sc0000240:36696-64247	-	4	coding	ENSG00000115507		GTCCGGGGGTGCGGTGCGTGAGGAGCTTAGCCACAATGCTATTATGTTGGCACAGTGCAGTCCAAGCCTAAGCGTGTGAAGGAGTCGCTGCCGGCCGAGGAAAGTCCACTTGCCGCTGACAGGACCACGAACCGTTCATTCACGCCTAGCAGATCATCGACAGTTGGAATCAAGATGGCGTACATGAAGTCACCGTACGGTATGAACGGACTGAGTCTGTCCAACCCGGGCATCGACCTGATGACACACCACCACCACCCGGGGGTCAGCCAGTACTACAACCCGACCAGCGCTTACACAGTGACGGGACAGTGTCCGCCGCCTCCCCGGAAACAGCGCCGGGAGCGCACGACGTTCACGCGGGCCCAGCTGGACGTGCTGGAGGCGCTGTTCGCCAAG…
BL38170	Sc0000240:75054-90098	+	5	linc	LOC100132215		TTTAAAGTCACCTAGGATCACTCCAGCCACCTGCTCCCTACCATTACATCCTCTCCACACGCAAGCCAACATGGGCCCATGAATATCCACTTCTTATGTAGGCTTGAAATGCAACAAACTCAAAATACAGCAGATTAGATGCTGACAAATCCGCTAAGGCAACTCCCAAACATATTCATCCAGCTCTTCCCAGGCAGAACTCGTAGGTTGGCACAGCTCACATGCGGGCGGCTAGAGTTTATCTCTTCTAAATACAGGACTTTCCGTCTTTGGGACATTTTGGGCCAGACTTCTGGAGAAGAAGCCAAGGCGGCGAAATGGTGGTCTACATAGGTGCTCATGTTGACTTTGATTCACATGTTCTTCTCGTGTCTTTCGAGTTTAAAACTGTGCTGCAAA…
BL00718	Sc0000240:93855-135350	-	6	coding	ENSG00000115504		TTTCACCAACCTGACGGAGTGCAGAGCCGAGAAGGAATAAAATCGTTCAAAAACTGACTAGTTGTCCATTTCGCCATAAAAGCCATGCATGTCATAAGGAAAATGGACTTGATAAAATTCTGAACGGCAAACATGTAAGCTTGAGGGAGGAAATCGTCGCCTTGGTGGACTTTTCCCGCTCACAACAAATCAGCGGGGACCCTTTGCTAGCAGCCGACATGAGAAACAACTCAAGACGATGGAAAACTCGGTTTAGTCGAAATAACCATATGGAACATCCGCAAACTTTAAGAAAGGAACTCACACAATGCAGAAGTGATGACATCATCGGGCATTTGTGGACATTTAAAGAAGCACGGCCTCATGGACGGCAAGTCTGTCATATGACCCAGTGATAGA…
---------------------
BL02382	Sc0000007:474033-480139	+	7	linc	AC005258.2		ATGATAATATGATTTTTTCTTATAATTTGTACTGATTTAGTTACGGTTTGATGCGGTGGCTCCTTCAGGGTTCAGAGTTCGAAGCCCACCTGTCTCACCTGCGGTTCTCACCTGACGTGGCCGGCCGGCGTCCACACACCTTACAACATCTTAACTTTTCTCAGAATTTCTTAGACACAAAAAGAATCGTCTTACTGTACAACTGAGCTCACTCGGACATCTTCAACTTCAAGACAGCCAAGTGTCCGGTCTCTGTTTTTGTCGTAAAAGGAGCGATACCTGTGGGCGGAACCTTTGAAGTCGTCCCAGCTGTTACAGAATCAGAGCAGTAAGACAGTCAGCTGTGAGTAGCAGAACACAGCACCCCTACAGAAGATGGTAGATCTCAGTGGGTCCGGC…
BL18294	Sc0000007:500120-504112	-	8	coding	ENSG00000130332		CTTTCCTTTGTGCAATATCTTTATAGTTTCATTTTCCTCATGATATTTGGAAGTGTTTAAGTGATTCTTACAACAGTCTTCAACTCCTTGTGTAACATCTGTAGAAGTTTATCATTTAATGGTTCTTTGAGGGAAAGTTTTTGTGGTTTTTAGAAACAACTTCAAGTCTCGCAGATTCACGCACTAATCAAAAAGTCTCGCACTTAACGAGACTTCATTCCAACATGGCAGCCCAAACTCAGCAGCGCGGCGGCACCAAAGGGCAGGGAGACCAGGAGAGGAAGAAGAAGGAGACCATCTTAGACCTGTCCAAGTACCTGGACAAACCCATCAGGGTCAAGTTTCATGGGGGCAGGGAAGCAAGTGGGGTTTTGAAGGGATATGACCCACTACTCAACT…
BL09867	Sc0000007:504285-526316	+	9	coding	ENSG00000005206		CCCCTCCAGATATTGAAAAGTGTACTATTCCAAGATGGCGGTGTTGGGAGTAATTTTTTCGTTTCTCGTCTGCCAGCTTGTCCAAACGGCTACAGCGGAGTATGGTATCCTGAAGGCTCAGCCCAGAGACCTGTCTACGTACCAGTACTACTGCCTGAGGTACGACCCACAGTGGGAGGCCCTGCCCACCGACCCAGATGAAGCTGTCCCAGACCCCTTGTTAGACCTGACCCCCCTGTACGGATGTGAGGACTACAAGTCTCCAGGCCGGGTGCCGAACCATGTGGTCGCCATCAAGAGGGGGAACTGCACGTTCTTCCAGAAAGCCAGGACGGCGCAGAAGTATGGAGCGGACGCCATCCTCGTCATCTCAGAGGACAAACTGGTGGACCCCGGTGG…
---------------------
BL57655	Sc0000007:4971305-4972454	+	114	linc	LOC100505666		AACGTATTAAAGCATAACGGCTTTGAGATCGAGACGTCACGGGTTCGATTCCTTACCACAGATTAGACGTTGGCTCTTTGGGGAAGGCAGATTGGAGGTTTTTGTGAAATATCGACGTTCTCTCGATGGTCCTCGATTGGACGTAAAGTGAATGAGAGCCATAGCCACACCTCAGTATGGTGTGGTTTAAAGCGCTGTTTTAAATCCAAGAACTCCTCAAGAAGCTACAGGTACTTTTTAATGGATCTTTATTCTCTGCACTCCGGAAAAAGCCACTGGGCATTGTGTCATGTTTCTTTCAATTATTACTTGTTATTCCAAGCTGTTATACTTCGAAGTTCCACCACGCATAGTATTATGTGGTTTAAGGCGTAATTTAACATCCTAGAACTCCTCAAG…
BL02378	Sc0000007:4976782-5004776	-	115	coding	ENSG00000163357		CTTGAGGCCATAACAACAGACTTTGAAGTTGAAGGCAGAAGTACATGAGGAAAACAAATCCAACTGAAGAGGGACCATTTCAAAGGCGAAAAATGGCCGGGAAGAAAGTCAACACGTCAAAAGACaagaagaagcaagacaagaaaaagaagaGAGGCGGCTCCTGTATCTGCAGATTCTTCACGAGCGATCCCGAGGAGTATGGGTTTCTGAAGTTCTTATTTGGGTTGGTGTTTGGTGCCTTCCTCGGCCTGCTGTTTTACGTGGGTATGGTGGAGAGAATGACGTTTCCCGATGAAGAGATGCGGTACCAGTTCGGTGGGAGCGTGGCTCTGCTGATGTCACTAGGGTACGCTTTGTCTGTGCAGGTGCGGTGTACCCTGATCCTGGTCATCCCCC…
BL24612	Sc0000007:5004941-5017651	+	116	coding	ENSG00000163354		TCGTACAATCTACCTGACTGTTTTGATAGAAGACAGTTTTTGTTTCATTTCGTCAAGATTTTCGTGTAATAGTCCAAGATGTCAGCCGTCTTAAAGACCCTCGGCAAGTGCTGCTTCAAGTGCTTCGGTAAGTGTTGCAAGAAGTGCTGCAAGAAACTGTGTAAGAAATGCGCCAAGAAATGCGCCAAGCAGTGTGCCAAATGCTGCAAGAAAAGGTGCAAAAAATGCTGCAAGGATCGCCTGAAGAAAATGGCCAAAAACAAGGCGCAGAAGATGATGGAGGAGCATGGCGAGCAAGTGAAAGCGTCGGCCGGCATTGAACGGGCGAAGGAGCTTGCTAAGCAGTACCATCCGCACGGTAAATGGGACGAGCGATGTTCCTGTACGATCTGCATTAAG…
---------------------
BL58800	Sc0000008:55949-56518	-	5	linc	LINC01124//AC007405.1		CTTTGATATCTGGGCAAATTATAAAAAGAATAAGCGAATGATTTAATTCCAAAAATGTTTACCAACGTTTTTGTGTAATCTGCTTATTTGTTCCTTTTTGAAAAGTCCCCATTTTCACAATAAATTTTCTTGCCCCCTATTTTCGCAAGCGAGCATTGTAAGATAGCCCAGTCGACTGGTTAAAGGTGCTAGTATATCTTTGAAGCTGCTGTATAGAATGTACCATATATTCAGTTTCTTTCAAACTGGCATTCAGGAAATAGTCTCTCTATAAATATCGTTACCCTCAATTTTGGAGAAACAAAATCCGAAAATTCTTTCTCCGAGCCTCCGGTACCGTGCCATGTGTCAGGCGCTCGCACGCGATGGAACCAGATGGCAAGTTTGGCTCCGAGTAGC…
BL23760	Sc0000008:59656-62758	+	6	coding	ENSG00000204335		GCGGGCCTGGGCGGGGCACTTACAAGATTGTTGGCCCTAGTCGTTTGATCTTCCCCGCCCCACCGCAGGGAGCCCCTCTCCCGGAATTCGCCCATTTTATTTTTACACTCCGGGCCGTAAGTGAATCCAGCAGGCCACGATCTCAGGGTTACTTCATAGACCTCTTCTGACGGACAAATTCGGCGGAACAGGCGATAGAACTGGCCCACACACGTTAACAACTAACTACACACACTGAATCTTTTACATCGCTTTCTTTCCCCACTTATCCACAAGGCTTTTGTCTGCGCCCACTAAGCCAGTCGGAATCGTCGGAAAACTTGAAAGACTCGCACCAAACTAAACACTCGTGTTGGGCGAAGTAGACCGCCATTATTTGCTTCAGTTTGCGCTACACAA…
BL06763	Sc0000008:66207-113870	-	7	coding	ENSG00000071909		CCAAAAGATGGCGACTGGGCAACCAGGTACAGTGGGTGTGCCTTCAAACACTTGCGATTTCTACCGCCTACACCCGGATTTTCACCTCTTTTGAACGATCTAGACACACAGGACATTAAATGATGTTTAAGACCAGTAGAATTGACTTCAGCAGCCTGCCCGACCCCACCCCAGTTTGGGAGCTGGTGGACAACATCGGGGTGGGCACGTACGGAGAGGTGTACAAGGTGCAGCACAAGAAAACAGGAGAGATTGCAGCAGCTAAGATAATGGAGGAGGTGACAGACATCGATGAGGAGATCGATGCGGAGTACCAGATCCTGTGTCAGCACTCCAACCACCCCAGCATCACCCGGTTCTACGGCATGTACTACGCCAAGGGGGAGAGGAACAACTCCG…
---------------------
BL62558	Sc0000008:6122147-6123536	-	145	linc	TCONS_l2_00003921		GGGGCTCTTGTTAGCGAACTTTGCCGATTTCTAACCGCGAATTACAGTATCTAGGGCCTTTGAGATGATGTAGGGGGTCATCGTGTAGTCATGGGCTTGAAATACACACAAAAACCGACTGAATGGCAACAAGTGCAAGGTTACAGCGTGTACTTCGTATACTCGCCGTTGGAGGGCGCTGCCAGACCGCCTACTTGCACTTGGCGTTACTCATTTGTACACCATGCAGTAGCGGTCTCTAGCGATCCGTATCCAAAGTGCACGTCCATGCATCGTTCAGACGACCTCGGTTCGGCGATGTAGCTTCGTTTCGGTGTATAAATTCTACGCGTTTCGAGATCTTGCCAATCCGAAATGGAGCGGTAACCGTGGTGACGGTCACTATGGTGACAAAGGAGG…
BL16659	Sc0000008:6137815-6165175	-	146	coding	ENSG00000150054		GAATGAGAGTGTTGGGTGTGGATGTAGGGTTTACTGTACAGAGGTGTTTTCTGTCAAATGTACAGGTGTGTCTGCACCATGTGACGTCCTCCTCCTCCTGTTCAAGGTCATCCCAAGGACACACCAGCCCCCTGCGCCGGTCGGAAGCGAGGCATTCCGTGATGTCCGTCACTGTGCTAGTTTCTGGACAGCGATGACATTGTCAGCTCCAGTAAGGTCGGAGTTCAGCCACTGTAACGTTACAGCTGGGATAGAGGGGACCAACAGGAGACTGTAGCAGTGGAAGGACTGGAGCACAATATCCAACATTCCACAGACGCGTTCTGTTGCAGACACTGGATCTGGGTTTGGAGCGGATTCTGTGATTTCAGATCTCACAAATAGATCCGGTTCAGAAAG…
BL13298	Sc0000008:6172156-6186064	+	147	coding	ENSG00000095787		CAACAAGGAACACACTAACGTTACAGCCGGGACGTGTACAGCTTTCACGTTGGAACACCAGACATAAAATAAACACACACAGCATCAAGCTTCCTCGCGCGCCTAGCCACACTTGAACAGCACACAGGGGGGCCTTCTATCTTCTGAACTCACCTTGAAGGATTCTTGACTGGAACCCAAGACGTCGTTGGGAAGGAGTAAGATGTAACGGTACAGGACGTCTTGCGCCCCACCGGCCACACAGCTTGTACAGGCTACAATGAGAATCATATGGAAGACCCGAAGATGGGCGATCGTACCTCTTCGGTAACAGTCGGAAGGCATCGGTAATCTCCGTCAAGCGTTAGGGTCTGTTAGAAGTCTTTCGTGTTAAGAAGTATAAATGATTAGAAGCTAACA…
---------------------
BL42493	Sc0000014:111730-135985	+	4	linc	TCONS_00016098		GTTGCACGGGGTCGATCGCAGGCCACAGAATGCAATCTGCTATGATATGCCCAATTCGACGCTGGAGTTATTTGCAATACAGGTGGACATTGTGTAGCCACACAAGAAATCTTGGAGAAATATACACACACAAAAAAACATCTCTTTAATCGAAACAGCGATTTCTACATTTTTCGGTAAATTCGGGAGTCAAATTGTCAGCTAGCTTTACTCGCATGATGAAGATGTGTTGGCAAAACTACCACTTGTACAAAGCCCATCTCCACACCTACCGGCTACCTATACTGCTCGCTAACTACCTCGGAATACCAAATAGTAGTCGGCTGACCGTAGCTAAGTACCGTACGCAACAATTTTCTCAGTTTGGCTGCCGACGATAATGGAAAGGAACGCTTCATA…
BL08605	Sc0000014:158204-163292	+	5	coding	ENSG00000136874		CAACAACGGAAGCAAGATGGTGGATTTGTTTTGGCAGCTGCGAGATGCAGACGAAAAAACATAAGTTTATACCTTTTTATCGCTTTATTTTGGTAGTTATGAATACCGAAAGTGGTGTATGGAGTTATCATTAGTATCTTTAAGTCTATAAAGTTAGAAAATTCTCGCCCAAAATGTCGAGTTTCGATGACTTTGAGGAGAGTCTAAAGCGGCCAGTGGCTGATGACACACCAAAACAACCCATCAAAATTCTGGAACCAGCTCTGAAAAACTTCACAAAAATTGCCATTCCGCACATTTTGGAGAAACTAAACACGCACAAAATCAACATAGAAAAGTACCAGAGAAGTGGAAAATGGGACAAGCTGAATGCAGAACAGATTGATGCCAGCCGTGCGC…
BL17390	Sc0000014:167499-180942	-	6	coding	ENSG00000023318		GCCGGGTCTTGCCCCGAGGAAAAAGTGTAAAAAATCTTCGAATTTCCAACGTTTATTCCTCGCGATTCCACGATGGATGTGGCCAGGAGACTTATGAGCTTCCAGTTCACCTTCTTTCTCTTCTATTTGGCAGTTTTGTCTGGTAATCCAACAGACACCAGGACTGTTCCCATCACTGTTTCCAACCTCGAGGATGTACTGAACCACAATGAGATCGTGTTTGTCAACTTCTATGCTGATTGGTGCCGGTTTAGTAAGATGTTGGAGCCAGTATTTGAAGAGGCCTCCAACACTGTCCCTGCAGCTATGCAGAACGTTGTCTTTGGGAAAGTGAACTGTGACTCAGAAACGGAGGTCGCTCAGAAGTTTGGGATCTCCAAATACCCGACCCTGAAGCTG…
---------------------
BL39635	Sc0000017:1867708-1871657	-	32	linc	LOC101448202		CGAATCAAAATGGCGGCCGTAAATACGTAATGCCGTGCAACAACCCCTGCGTCGTACCAAGTAGGACCAACTGTCATTATGGCTATCTTGAAAATCGGTGGCGATCAAGAGACATCTACTAATACCTGGATCACCTAGAAGTGGATCAAGCGGCCAGACGTGACACAAAAGGTAAATACATTTAGTAGATGCCGAGACGAGTTCGGAGCCAGACTCCCCATCCATGTCTCTCCCTAACAACACAAGAACCATGCCCAGGGTGCTGAGGATGGTGCGGAACGTTCTCCTGGTCATCATTGTCATCATGGCTGGCTGGATTGCGAACACAGCACGCAGCAAGTATCAAATGGATCTTCGCCATAACGCTAGGGCAGGCGAGGGGTCTTCATCGAAAAGACA…
BL02136	Sc0000017:1890134-1895247	+	33	coding	ENSG00000160339		ATGGCGAGTCCAGTACAGTGGGTCGTGCTCTTAGTTGTAGTTGTGTGCTTCTGGGACCAGGGTACGGTCGCACAGAAAGTCACATTACCTTACTGCCCCGCGTCGGTCTGCTGCGGTGGTGATTCAAACGGCGACACAGCGCAGCAACAGCGGAGGATGGCAGACCTGGAAGCCAGGCAGGCCCAAGTTGAAGCTAGGCAGGCCCAAATGGAAGCGAGGCAGTCCCAAATGGAAgcgtcgaaccttctcacctttgaggGAGGCCCGGAAGCTCCTCACCCACGAGATTGCAAGGACATCCTTGACAACGATGAGACCACGCCCAGTGGAGTGTACACGGTGTATCCACAGGACGGACTTGGAGGCTTCATGGTTTACTGTGACAACGACATAGACGGG…
BL30859	Sc0000017:1897307-1899606	+	34	coding	ENSG00000085265		atgcatgcagttagatatgcgaagGTGTTCCAGAAACGCCAAGACGGAACGGTAGACTTCTACCGGGGCTGGGCGGACTACAAGCTCGGCTTCCCTTCCAACCTGAACGGCGAGTTCTGGTTAGGGCTGGAGAAGCTGTACCGCCTGGCTGTGCAGAAAACCTACGAGCTGAGGGTGGATATGGAGGATGTGGAGGGGAACACGGCGTACGCGGCTTACGACACGTTTGCCATCTCGCCTGAATCACAGAACTACAAGCTTCAGATTGGAACCTACAGCGGAAATGAGGGAGACTCCCTGAGTGATCATAATGGTCATCCGTTCAGCACCAAGGACAGGGACAACGACGACGGCTCTTCCAGCTGTGCTCAGGCCTACAAAGGTGCGTGGTGGTACAAC…
---------------------
BL76639	Sc0000022:1024063-1024996	+	35	linc	SULT1C2P1		GCGAAAATTTCAAAAATGGAGGGAAAACCGTTCTTCCTTGTTCGTTTGGCATGGATGAGCCGTTGTATCACGATTCTCGCGAAACACGGTACCGCCATAGTCTACTATGGTTGACAAGAGACCAAGGGGAGGCTGGATAGTCTAAGTGAATGGGTAGTAAGCTCAAAACGCGCGGAAATTGATGATGTCAGTTTCGTCAACATTTCGCCCCCCTCCCCCCTTGCCGAGAAGGACTATCTTTTTTCTGCATGCCTGCATACTATCTTCGGGTCGGAACCCAAGTGTACGGCAGCAGTAGAGACC
BL18322	Sc0000022:1044806-1050193	-	36	coding	ENSG00000198203		GCACTACCTGTATCAAATATTAACTGTTTCCAGCTGTAAAATCTACAACAGAAACAGCGGAGTTAGAATTTGTTATTGTATCATCAAGTACGATGGCGGAGGCAACTGCAAGTTTCATGGACGATGATGACTTCACACATGTCGTCAAGGGCATCAGATATCCACATTACGTCACTAAGGACAATCTGGAAGCCATGGCGAACTTTGACCTCCGGGATGACGACATCGCCATAGTGGCTTTTCCAAAAGCAGGAACCAACTGGATGCTGGAGATCGTGAATAAGATCCTGTCGGCCGGCGGCCGGACCGACGCCTCTTCTGACGACATGGTGGGCAAGCTGGAGTTTCAGTACCCCCACGAGCCACGCCCTCGTCACGTGATACTCCAGGAATGTGCCT…
BL06592	Sc0000022:1062997-1068173	+	37	coding	ENSG00000198075		CCGATGTTCAGAACCTGCCCTATCTTGTATCTGGCCAGTGTAAACGGTAAGGCATCTCAAGTTCTGTGCTTGCTAAAGCACAAGCTTTGTTTGGGACTGGTTCATTGAACCACCGCAAATCAGGACGTACGCACTGTCAATCTTATCGATAACCATCGACTGAGTGCCAGACACCCAGGGTAGCAACGGGTTAAAGTCCCCTTCGGAAGGCGTCCGCGTATGTAGGTCACAGGTGGGATTTGATCCCTGACAAACTGATCAAAAAGCAGGTAGGTCTGAACAAGGAGGTTTGGTCTGAACAAGGAGGGTAAATGCTTGGTCTGAATTAGAACTCTTGGTGCGAAGGACGGTCGACTACTGTAACCCGGAAGTGACACAAACTATGGCAGAGGGGAGCGC…
---------------------
BL81207	Sc0000033:336387-337572	-	4	linc	TCONS_00019766		CCCGACGTGTGACGTAGAAAAATGAAAAACTCGGTATTTTCCTTAGAAAAACTGTCATATTCTCCTTAAAATGCAACATTTCCATTTCAAATTTCGTGTGAATGTTGACAAATAGGTTGTTTCCTGAAATATATCACAGATTTTTACTTACAGCAATACATCATGGAGTTTTTGACATGTTTCACGGGCCAACACCTTATCTGAGCGGCGGAGCGGGGGCGCGCGGCAAATCTGCTGTCACCGACTCATGAGCTATGTTTTTGAAGGCCGTGCCAGCACATGTGCCGCGACCTCAATGCACTGATACGTCTCAAATAAAGTAGCAGAACATTTGTGCCTGCAGATTACCATACCTTTGGAGCGGGAATAACTCATTTTTTGCCGAAAAATGAAAAGATT…
BL95377	Sc0000033:352622-357844	+	5	coding	ENSG00000137634		ATGCAAAATGAAACAGCACGTCATCGACTGAGGGTTCCTGCGCCATTCCAGCAAAGTCCCCCGGTCGAAGAAGAATCACGCTCCCCCCAGAAGCCCACACAACCCATCGGCTTGGCACGAATCCAGAACAACCCTACCGAGCAAGTCACGGACCCCAACTACACCAAGTTTGTCGTGCTCAACACAGAGCGGGAGTACCGACAAGGAGACGTCCTTACTGCCGTCATAGTGGCGAGGGACGCCAGAGGAAGGCCCAAGACGTACGGAGGAGATTTTTTCCGCGCCAAGCTTGTCAGTGTGCGGCCCATGGAGGCGAGCAGCGCTGGGCACGTGACCGACCATGGCAACGGCACCTACACGGTGCAGTTCCCGCTGTACTGGACAGGGGACGTTACGGTG…
BL95378	Sc0000033:360903-363490	+	6	coding	ENSG00000095110		ATGACCTTTCACCCATCTCGTCGAGCAAGTGTTCAGACGCAAAAGCGAGATCACTTCATTGGACGAGTTAATGTCCCCCTGAGGGATGTTACACATGCAAACAGCACGACGTTTGTCGTGCTCAACCCAGAGCGGGAGTACCGACAAGGAGACGTCCTTACTGCCGTCATAGTGGCGAGGGACGCCAGAGGAAGGCCCAAGACGTACGGAGGAGATTTCTTCCGCGCCAAGCTCGTCAGTGTGCGGCCCAGGGAGGCGAGCAGCGCTGGGCACGTGACCGACCATGGCAACGGCACTTACACGGTGCAGTTCCCGCTGTACTGGACAGGGGACGTTACGGTGTCGGTCCAACTTGTCCACCCGAGTGAAGCGGTGAGGGTACTGCGGCGCATACGAGAC…
---------------------
BL63533	Sc0000034:855620-858774	+	21	linc	LINC01877		CGAACAGCGACAATTATTGAATTAATCGCTAGGGGGCCTCACTGACAGGTGCAGATATTATGGATAACTGACATACCTTGACGTTATTTATGTAATAAGGCACGATTGGGACAAAAGGGTCAGAGGTCAATAACCTTGACGTCCTGCGTTGACGGTGAATTTTTGTTTGTTCATTTTCATGTTTTTCTTAGTCTGAAGGAGGCAGAGACTGTAGCGGGAGACCGGCTTAGTGCCTGGTACTTGTGGGCAGCATGGAACCAGTACCTCAAAGCCAGTGCTGGTTGCTGAGCTTGTCCATGTGAACCCCTGATGGTCAGGGCTGACATCTTGCCTCTGCCGAAGGGACAGATGCAGAAGTTCATGATCCACGTTCAGCCTGGCTGAAGGAGAGAGGCTGCC…
BL23382	Sc0000034:981617-985224	-	24	coding	ENSG00000162971		GTCAACTTTGACCTAAAGTTTCAGACGACAGCGCGCAAATTTTTGTCGAAGTCCTGTGAAAATTCACCTAAAAACCCAAGATGGGAGATTCAGAAAAGGATGGAAAGGTTACTTTGTATGTAGATGTCAACAAGGAACGTTTTCTGAGCGAAATATATCCAAAGAGATTGCCAGCTGTATTACGTGGAGTGAACATAGGTCCCTGTGTGGACCTCTGGACTACAGACTACCTCTGTCAGAAGGGCGGAAATAGACAAGTCAAAATCCACGTCTGTCCCACCACACAAATGGACTTTATCAACAAAAACTTTGCTTACAGGACATTGCCGTTTGATGAGTTTGTGAGAAGAGCTGCAGAGGAGAAGCACACAGACTTCTTCCATTCACAGGATGAAAAAT…
BL17758	Sc0000034:984865-994497	+	25	coding	ENSG00000162972		cacacacacaaacacacacacgcaATGACAGGGCAAAACAATAGTTCACTCCATTGGGGTGAAGCAAAAGACTAACTTCAACCAACTAAGTATTAAAGTAATCACGTTGACACAACACATTTTCAAATTTTGGCACCCTGACTTTTAAAATCAGTCATATGCAACTTTATCTTTCTTATTTCAAAACAAACCATACCTTTGGATATATTTCGCTCAGAAAACGTTCCTTGTTGACATCTACATACAAAGTAACCTTTCCATCCTTTTCTGAATCTCCCATCTTGGGTTTTTAGGTGAATTTTCACAGGACTTCGACAAAAATTTGCGCGCTGTCGTCTGAAACTTTAGGTCAAAGTTGACGTGAGGTTACAAAGGTCATATGTGAGAGCGCATCCAAAC…
---------------------
BL79865	Sc0000034:864755-866604	-	22	linc	TCONS_00002678		GGTCAATAAGCATACAAACATCCTGGCGTCCTGCGTTGACGGTAACTTTTTGTTTGTTCATTTTCAAGTTCATCTCTAAAGGAGGCAGAGACTGTAGCGGGAGACCGACTCAGTGCCTAGAGGAGCAGTACCTTTAGCAGCAAGGGAGCGCCCCAAAGCCAGTCAGTGCAGGTTGCCAAGCTTGTCCACTTGAACCCCTGATGATGACCAGGGCTGACATCTTGCCTCTGCTGAAGAGACTGATGCAGAAGTTCATGATCCACGTTCAGCCTGGCTGAAGGAGAGAGGCTGCCCAACCTCACCCCATATATCTTTAATGATTTAATGATTGTATGCATTTCTACTAGTAGTAGATGTTTGTCTTTCATACATTTGACTACTGATTCCATCTATGTTTTG…
BL23382	Sc0000034:981617-985224	-	24	coding	ENSG00000162971		GTCAACTTTGACCTAAAGTTTCAGACGACAGCGCGCAAATTTTTGTCGAAGTCCTGTGAAAATTCACCTAAAAACCCAAGATGGGAGATTCAGAAAAGGATGGAAAGGTTACTTTGTATGTAGATGTCAACAAGGAACGTTTTCTGAGCGAAATATATCCAAAGAGATTGCCAGCTGTATTACGTGGAGTGAACATAGGTCCCTGTGTGGACCTCTGGACTACAGACTACCTCTGTCAGAAGGGCGGAAATAGACAAGTCAAAATCCACGTCTGTCCCACCACACAAATGGACTTTATCAACAAAAACTTTGCTTACAGGACATTGCCGTTTGATGAGTTTGTGAGAAGAGCTGCAGAGGAGAAGCACACAGACTTCTTCCATTCACAGGATGAAAAAT…
BL17758	Sc0000034:984865-994497	+	25	coding	ENSG00000162972		cacacacacaaacacacacacgcaATGACAGGGCAAAACAATAGTTCACTCCATTGGGGTGAAGCAAAAGACTAACTTCAACCAACTAAGTATTAAAGTAATCACGTTGACACAACACATTTTCAAATTTTGGCACCCTGACTTTTAAAATCAGTCATATGCAACTTTATCTTTCTTATTTCAAAACAAACCATACCTTTGGATATATTTCGCTCAGAAAACGTTCCTTGTTGACATCTACATACAAAGTAACCTTTCCATCCTTTTCTGAATCTCCCATCTTGGGTTTTTAGGTGAATTTTCACAGGACTTCGACAAAAATTTGCGCGCTGTCGTCTGAAACTTTAGGTCAAAGTTGACGTGAGGTTACAAAGGTCATATGTGAGAGCGCATCCAAAC…
---------------------
BL42364	Sc0000034:979167-980731	-	23	linc	AC097717.1		GTGATTCCTGCCTATTCCATCCATCCGTCCTTCTATTACATCAGGATGTTTTACCCTGGAGCTGAGAAATTTTGGTGAATACAAGTTTAAGTGTAACAAAAGAGCAAAGAAAAGTGTCTGAATGTGGTCAGGCATAGTGAGGTGAGTGCTGGATGACTAATGAATCGTTTGTGTCTGTTTGTAACACTTGTGAATTTAATCAAGGAAGACAAACACTTACATACCTCAACTAGATTGTAAAATCATTGCTTAAGCATACAGTCATGTGGTAATTGTTTTGTCCGTGCTAGAATAAACCATCACAATTGACATGTTTAGGGTTAATAAACAATGTAGCTTTATACAAGCAAAACTTCATTTTAATTTTTCATGGTTGTTTTTTGGAAGCGTAAAATACAA…
BL23382	Sc0000034:981617-985224	-	24	coding	ENSG00000162971		GTCAACTTTGACCTAAAGTTTCAGACGACAGCGCGCAAATTTTTGTCGAAGTCCTGTGAAAATTCACCTAAAAACCCAAGATGGGAGATTCAGAAAAGGATGGAAAGGTTACTTTGTATGTAGATGTCAACAAGGAACGTTTTCTGAGCGAAATATATCCAAAGAGATTGCCAGCTGTATTACGTGGAGTGAACATAGGTCCCTGTGTGGACCTCTGGACTACAGACTACCTCTGTCAGAAGGGCGGAAATAGACAAGTCAAAATCCACGTCTGTCCCACCACACAAATGGACTTTATCAACAAAAACTTTGCTTACAGGACATTGCCGTTTGATGAGTTTGTGAGAAGAGCTGCAGAGGAGAAGCACACAGACTTCTTCCATTCACAGGATGAAAAAT…
BL17758	Sc0000034:984865-994497	+	25	coding	ENSG00000162972		cacacacacaaacacacacacgcaATGACAGGGCAAAACAATAGTTCACTCCATTGGGGTGAAGCAAAAGACTAACTTCAACCAACTAAGTATTAAAGTAATCACGTTGACACAACACATTTTCAAATTTTGGCACCCTGACTTTTAAAATCAGTCATATGCAACTTTATCTTTCTTATTTCAAAACAAACCATACCTTTGGATATATTTCGCTCAGAAAACGTTCCTTGTTGACATCTACATACAAAGTAACCTTTCCATCCTTTTCTGAATCTCCCATCTTGGGTTTTTAGGTGAATTTTCACAGGACTTCGACAAAAATTTGCGCGCTGTCGTCTGAAACTTTAGGTCAAAGTTGACGTGAGGTTACAAAGGTCATATGTGAGAGCGCATCCAAAC…
---------------------
BL34463	Sc0000054:1566020-1567087	-	53	linc	AL355338.2		AATGAATCCACTAATCAAACGAAAACTTTTCTTTCCTCGTTCGAAACTTTTCCACTCGACGGTTATCGACGACCAGAAGTAAAAGTAGCAGATTATTCGTCACGTGTTTATTTTTGCCGTTGACCTAAGAGACCCTCCCTGCCATGACGAGACCATCCCCGTAGTTAACCTCCACGCACGCACGGTAACGTGTGGGCTATAAAAAACAACTCTCCACGGGGTTTGTCAGCAGCGACACGAAATATGTAAACCAAGAAATTGGCGTCGAAACGGTTTGGCGTTCCAGCAATTGGGTACACAGGTCTCTCGGCGGGAAACCCTAGGACCCCCCGCGGCGGACATCAGCGGACGCCTGGCCATCCTTTGTGACGATCTGGTATTGCTGGATTGTTTTAAATC…
BL15923	Sc0000054:1574105-1583152	-	54	coding	ENSG00000139800		GTAAGTGGAGGTAGTGGTTTAGTAATGAGTGCCAGGACTGCCCGGTTCTCTTCGCCCTTTGCGGCCAGCGTACATCATGTTTAGTTGTTTAACCTAACCTTCACAGAGAGAAAGAGAAGATTTTAATAGTCTTACCACTTAAGTCCATCTGAGACGTTTGCCGTGGCGTCTTCAGAAGTCTTAATCAAAGACAGCGCGGGCTACGTTGTCCGAGGAATTGATTTGCTGGCGTTACTCTaatcccgaatcccgagatcctcgtagtctggaataccacgaaGCAATCCTTTGGAATTAAAGAAATACAGCGGAATCTAGACGATCCCTTGACTTTTTTTTTCAGAAAGGCCAGCCATTGGAAGGACAAACAAGCAGCAGACTTAAGCATTATAAACTCGC…
BL19334	Sc0000054:1597432-1629463	+	55	coding	ENSG00000125246		GCTGGACGGGCCCTCACGCGACCACGTGTGCGCATGATCCCGGAAAACCCAACATCAACAAAACACGATGCCGGCAGTGTCTGTGATCTGCCTGTAATGCCGTAATGATGTCATTAATGCTGTCCGCTGGGATCtcaaggtcatggttcatctcaaggtcacggtcGTTCTGTCTGCGGAACGTGTCATTGGTCAGAGTTCTGTTCCAGACATCAGTGAGACTCTCCACCCCCCTGCGTTCCTACTGTAGTGCACCAGGACAACATTCCTCCATCTTCAGGCCCCGACGGGCGCTACTGTTTGTAGCCGGGAATGATGAGAGGAAAATTCGCAAGATTCCAACTTTTGACGCGGACTGTGTTGTTATGGACTGTGAAGACGCCGTAGCACCCAACAAAA…
---------------------
BL56140	Sc0000081:1144122-1145476	-	24	linc	AC012309.2		CACTAGTAAAAGTAGTACATGTATATAATATAAAATCCTATGAGAAAGGAAATAATTTTTTAAATATACCTTTTTGAAAAGAAATATACAGATTTGCCCACCCAGGAACTATCAGAACAATTCCCTATTGGATAGGAaaaaagcatcatgcttcacctcaattgaggatgcctgctttaccAATTTTATAGGGAAAAATTTAAAATTCTTCTGTATTGCAAAAGAAGTTGTCAGAGTTGGACACCCACAAACTATCACTAGTATCAGATCAATTGCCTTTTAAATGCGACatggtgatgatgatgatgaATTGCCTGTTGGAATTAGAGAAGAATTCGAAACTGCTACAACCAGTTCTATTTTACTTTAagGTCATCATGGTTTGCTATGTAGTGATCA…
BL78231	Sc0000081:1167257-1168244	-	25	coding	ENSG00000197050		ATCACACTGGTGAGGAACCACCAATGAAAGTTAAGAAGCCCTATGTGTGTGGCAGATGCAACAAGGAGTTTACTCTCTTGGGTTCTCTGAAAAACCACATGCACACCCACGATGAGGAAGAACGCTACAAGTGTGAGGAGTGTGGCAAGTGCTTTCGCCTTCCGTGCCGCTTCAAGTATCACATGATGACTCACACAGGGGAGAAACTCAAAACGTACACTTGTAAGGAGTGCGGCAAGCAGTTTAGCAGGTCGGATAGCCTGAACGTCCACATGCGCACTCACACTGGTGAGAGACCCTACAAATGTGAGATTTGTAGTAAGTCCTTTAGAGGATGTGGTGATCTTAAGAGACACATGATGATTCACACTGGTGAGAAACCCTACAGTTGTGGGGAGT…
BL40719	Sc0000081:1187295-1188310	-	26	coding	ENSG00000198453		AAACAGTTCATTGCACTGACTGAACTAAAGAAACACAAGTTGACCCACACTGGTGAGAAACCGTATAGCTGTGATGTTTGCAGTAAGAAGTTCCACCGACAGAGTCATCTGAAGACACACATGCAAACTCACCCTGGGGAGAAACCATACAGGTGTGAGGAGTGTGGCAAACAGTTTAGTTTGCAGAGTAGCCTAACAAAGCACAAGCGGACTCACACTGGTGAGAAGCCCTACAGCTGTGAGTGTGGCATGCAGTTCAGAAGCATTACTAGTCGTATTAGACACATGTGGATGCACAAGTGTAAGGAGTGCAGCAAACACTTAATTTCACTCAGTGCTCTGAGGAAACACATGCTGACTCACACTGGTGAGAAACCTTACAAGTGTGAACAGTGCACT…
---------------------
BL88002	Sc0000083:269114-272239	-	10	linc	AC007298.2		GTAGTTTTTATAAATATCGCAAGGAGGCGCTTTTACACATTACTCACCACCATCATGGCTGCCGTAAGAAATGTCATCAATGCCATCAAAGATTTATACAAGGATCCCTTCAAACGGTCGTTGATCGTGAACTTGAGCCTGTTCGTGGCGGGGGTGTGGGCGGCGAGAAACCTGAGTGACTTTGACCCCATGGCACCTCCACAGCCAGCTGTGACATCATAGCCATAGCCAGGACCATAATGGCTTCATAGTTAGCACTTTTGAAGGCAAATAATTTTCATAAAGGAACCAGTGACAGAAGAGGGAGAGGAGAACGCAGCGAACCGAGATGGACAAGTTCAAGAACAAGAGCTGAAATGGACGATGTTCTTCCACTAGAGACATCTGTACTTGAAAAAT…
BL07555	Sc0000083:272530-299073	+	11	coding	ENSG00000084110		CGAGGTTCGCGCGCACACGCAGCAGATAAACAAGTCGACGTGTTCAGGTGTGTTTCTTCTAGGTGGCAAAGTGTTTTGTTTGCCATCGATTTTTAAGAGCTTTGGTACTTATAGGTGGATGCTATTAGGAAGGCTGCTTTTTTGAAGTTCAGATGATCGATCGGTTGTGGTAGAGGTCAAGTTTGCGAGACATTGCGATTTATTTCCGTCTGGAAAGGGGGCCACGTCAGATAATCAAATTCAGGCCAAGGACAGATAGTGACATACTTTCAAACCATTACAGTGTGTAAGACTCGCCGCGATTTCTTCTTAAAACGATGAAGATCACGGTTAAGATCCTCAACGAGACCTTCACGGTCCCTTGCAAAGACGGCTCGCAGACGATCGGCTGGCTGGCCG…
BL19666	Sc0000083:305410-313078	-	12	coding	ENSG00000139344		ATGTCTGGAGGTAAGTTGTTGGTTCGTGGAGCCCGGCAGGCGGTGCTGGTGTGTCGGGCGGGGGAGAGGGCGCTACGTGGGGAGGACATGAAAACACTCGCCTCGCTGGAACAGGACGGGGACAACGGGGTCAGCCTGGTCGTCGGAAGCGATGGACTGATCGAGGCAGTTGGCCATGATGCTGACATCCAGGAGAAATATGGCAGTACCAAGTTTGACAGAGTCATAGACGCAGCAGGGATGAGTGTATTACCAGGTCTGATAGACGGCCACACCCATCCAGTCTGGGCAGGTGACAGGGTGCATGAGTTTGCCATGAAGCTGGCAGGTGCCACGTACATGGAGGTCCACAAAGCCGGCGGAGGGATCAACTTCACCGTGGAGCACACGCGCGGCGCC…
---------------------
BL70460	Sc0000095:433078-434269	+	4	linc	TCONS_00018032		gtttgttatccagaattcatcgttaagcgttattgacaaattctttgtattgcatagtcaaacaccagatTGCATAGAAGTAAAAACTGAATGTCTGGTTGTGTCACTGTTTGCAGCCTAGTTGTAACAATAAAGATACCCAAATCTAGTGCAGTGTGTAGGAATGCGTGTCAATTTACATGTTAAAGtaagcaatgctggccctcctaaatttacctttacgcgttgctcgccctcctaaatttgttataccgctaagtattgccacccccatgcagaccctcCTAAAGTGGAGTCAGGAAAAGATTTTCCAGAGCCCAACAATGTTTACTGCTGCTGTTTACAGTATGTCTCCTGCAACATTCTAAGTTGTGTGCACACCCACAAATCTAACCCAAT…
BL00001	Sc0000095:472625-476450	-	5	coding	ENSG00000099194		tttcactcgtaaatgtcggaaagttgggCGATATTTCTTCACTACTTCAGCGGCGTGCTAGGCATCACGGCCGGGGCACACCGACTGTGGGCACACCGGACCTACAAGGCCAGGCTCCCGCTCAGGGTAGTCATGGCTGTGGCCAACTCCGTAGCATTCCAGAATCATATTCACGAGTGGTCACGTGACCATCGGTGTCATCACAAGTACTCCGAAACAAATGCTGATCCCCACAATGCCTCGCGCGGGTTCTTCTTCTCCCACTGTGGTTGGCTACTCGTCAGAAAGCACCCTGACGTCATCGCCAAGGGGAAGCTGCTCGACTTGAGCGACCTGACGGCTGATCCTGTCGTTAGGTTTCAGAAAAGGTACTACTTGGCGTCTGTCCTGCTGTTGAGC…
BL09252	Sc0000095:692325-710019	+	6	coding	ENSG00000075290		GTAGAGTGATTTATTTGCATGGGAAAGCCGGGTGCGCGGAGAACTCGACCTTTTGATAGGCCGTGTAAGACAAGTGGACGGCAAATTTGTTTTCTGCGTTTGCGTCACCGCATGGTACATGTGTGTGCTTTTGATAGAATGCTTCCATTTCCTTCAAAACTCCATACAATATGTCAATAGAAGGGTTCACCTTCCAATGCATTGATGGAGAATTGGAACAATAGCCACACGTAGACGTTCATGTACGATTATGATTATATCATGAGCAATAAAGAGGTAAAAAGAAAGATAACACTTATTTTTGAATTGAAGTCTTCAGTCTAAAGTGGATGCGAAAAGATACAATAAAATGATGAGGGTCAATAATGTGGCCTAACCAATATAGCCTGGGTCAACTAC…
---------------------
BL35238	Sc0000141:546062-547515	-	19	linc	TCONS_00025555		AACAGCTCCACCTACCACAGTTGAGACCACAACTTCACTCACAACTACCGAGGCAACAACCTTCCCCACCACCGCTTCGCCCACAAACGCCGAGATGACAACTTAACCCACTACTGTTGAGATAACGGCGCATCCCACAACCTGCCAGACCGTCTCCATCCACTACAGACGAGACGCAGTATTGCCAACAAAACAGCTCTTCCAACGACTGTGATGACACCTGTACCATTTACTGAGTCGTGGACAGTGCAATTCGTGCTTAACCGCTATTTCAACAGCTTGTCTATGTTTAATAATTCACCTGCCATACTCAATATTCGAGGGAAAAGGTTTCTCGGTGTTGCCTTACTTATCATAACATACACTGCACTGTTTATCACATTAGGCTTGTAGTTCGCA…
BL95824	Sc0000141:578411-587634	-	20	coding	ENSG00000179477		ATGGGGGTGTCTTGTAGTAGCGAGAGCTCCGCGGTTGACGCCGTCATCACGGTACGCACCGGCGACGTGAAGGGCGGGGGCACCGACGGCAACGTGTACATCGCCCTGCACGACATCAAGGGGAATCGAACCCGCGACGTCCTGCTCGACGTGCGCTGGAAGAACGACTTCGAAGCGGGAAGTCTAGACACCTTCAAGATCGGAGACGCCAAGCTGCCCTACGATCTGAAGGAGATCGAGATATGGAGGGACAACTCCATGAAGGCGGACGACTGGTTCGTGGAAGTGGTCACTGTGGACATCGTCGGGGAACCGAACAAGTTTGTGTTCCCAGTGCAGAGGTGGGTGAACGCAGGCGAACGGCTGTTCCTGACACAGTACGACAGCTGTCTGCCACAG…
BL06090	Sc0000141:609716-623850	+	21	coding	ENSG00000179148		gaatatgtaGATAGTTAATTCATTAACTGGAAGAAACGATTATATTTGATAAGAATAAGTATGGCAATATATAGTGTTCTTATGTTTTCAGTCAGGATGTTATTGTTTATCATGTAGGGAACCGGGCCGTTCTACAAAACAATCTACAAACTCTTAGTTTTAGCCCGAGTCATAGCACCTGGCGGAGAGGCATCTATTTTTAACACCTACGTACACTAGGATTAAGAAAGCTCACGCCTTCTGTTCACAGTGCCTTTCTCTCGCCCAAGTTACCTTGACATTTACAGAACAACACCGGACTTCGAGTATGTTCCTGCCAAACCGACTGTTGAATGATATCCGGCCAATGTACAGCCATGTGCATTCCAAGATGTTACGCACCATTTCCGTATCTAATTG…
---------------------
BL43288	Sc0000247:287842-291521	+	8	linc	NM_001302493.1		gttcacggtacagaggtgaccgtgaaaacagctgtgaacataaagttacagtgaaaaaaacaagaattacagTACACTTGTCCCCACGGAAATCAGACCGAATATCCTCTTGGACAGATTGTACACAAACGCCGCCAGAAAGAAGTGCGAGACATATTCAAAGCTTATTGAATATTGATTTTGTATTCGTTTTCAAACTAATAACATGATTCCCAGATTGCAATATAATTTTGCAGTAAGTACCAGGGTAACGTTTATTTTTCTGTCATTTATACAATGGTGTAGCACTGCATTACAGCTGACTCCAGCAGCGGAGGGATATGTACAAGCTTTCGCGTACAAGCACATGTGTGTACTCTACTTTAGTTCTACAGGAGAACATTCATGGCGGCGGGAGCA…
BL03985	Sc0000247:303729-326038	-	9	coding	ENSG00000171903		TTCAAATGCACATTTGTCTGGTCAACGACCGCTAGGCTCAACCAAGGATGGCTCAACAAAGAAAACCTGACGGTGTAGATGTCACATGATGTGTGTCACCAGGTTACCCTGTCGTCGAGCGTTAGGGTCAAAGGTCAATGACCGACAGAGCGTAGACAGATTATAAAACCTCTTTGGTATGTGAGCTGCTTCGTAGACTGGAATTTGAACATTGCAAGACACAAGAAGTGCACGACGTTTCCTCAACCTTATCATAGGGGTCAGGATCTTAGAAAAATCCAAACACCATGAAGACAGCGGTGAGCCTATGGGATGTTGCTGTCGGGTTGTCGGTGCCAGTCGGTCTGTACCTGCTGTTTGTGGTCATCAAGTTCCTGAGGAAGTACTTTCGTGACATCC…
BL03990	Sc0000247:332518-344743	+	10	coding	ENSG00000186115		CTTATCATCACGCGAGGGGTCAAGGGTAAACGACCGGCAGAGCGTACACAGAGTATATAATTGTGGACTTGTGAGCTGCTTTGTAGACTGGAATTTGAACGTTGCAAGACACATTGCAAGAAGTACACGGCGTCCTCTCAACCTTGCTAGTACCAAGATCGGGATCTTAGAGAAAAATCTGAACACCATGAAGACAGCGGTGAGCCTATGGGATGTTGCTGTCGGGTTGTCGGTGCCAGTCGGTTTGTACCTGCTGCTTGTAGTCGTCAAGTTCCTGAGGAAGTACTTTCGCGACATCCACACCGCAATGCAGTTTTCCTCCCCTCCCTTCCACTGGCTGTATGGGAACCTgcatctgGTTGATGGCCAATATGGTGAGAAATACCTGTCCATCACACG…
---------------------
BL83080	Sc0000266:31282-46213	-	1	linc	AC115284.2		CTTCCTTTGACAGGCTACAGCGACACGCAGCTGAACTAGGGGCAAAAGGTAAAACAGAAAGCGTGATTATACAGCCAGCTTAGGTGGGCTGCTCCATATCACGAATAAGAGGCTACTTTTACACAAGACAGGTCTGTCAGCAACGCACGTTTGGACATCTACACAACAACACTGCTGCAGGTTACTTCCAAATTTATTCTACTAAAAAGCCGGACGTGGGACTTTGCCTACTCTGGGAACGAGCGTAGGGCTGTCTCCGTTTCCATACGCCAGGACCCAACGTTAATTCCAAAACATCTGCTCCGGGCTTTGTCTTCAGCTAGCGTTCTACTTTGACGACGGTTTGAGCTGGAATCGCCTCTGGAGAGCTCTGACTCTGAAGGTCAGGGAAGCAGATTT…
BL24256	Sc0000266:51931-59334	-	2	coding	ENSG00000041880		GGTTGTGCCCGGACTGGTATCTGGTCTGCCCATTTATAAAAGACATCGGCAACAACGCGGACCGTCAGTAGATACACACCTTAACGACAGCAATAGCACAGGTAAAGGACGACAGACCTTGGTGCAACATGCCTCGCGCAGCGAAAAGGAAAGCCGCAGCGACCAAAGGTGGGGACTGTGCCATCCCCGACCCCAGCAAGATGACAGTGGCCCAGCTGAAGCAGGAGTGCACAAAGCTAGGACTGGGCACAGCTGGAACCAAGGCAGTTCTGTTGAAAAGGCTACAGGACCATGCAGGGGCAGGTGGTAAGAAGGTGAAGACAGAAGATGCCCCCACCACAGCCAAGGCTGCAGCGGAGACACTGAAGAAAGCTGCCTCACCTACTAAGAAAGTGTACA…
BL24254	Sc0000266:59496-73113	+	3	coding	ENSG00000114767		ACTCACTGCTTCATAAAGGTCCTGGACATATCAACTCTAATGGATGTAGGCGTCTCTGTATTCATAAGAGATAATACCAGGCACTGTTTCGAAGAAATATATATTCCTTTCGGACAAGATCACCGAGAAAATGTAAAAATGTCTCTAATACGATATCGGACATATTGCGACACTAGACGAAGCCATCAGGTACCGATATGGCTAACGCTAACCTTTGACCCTCAGCAGTCTCGCGCCCTCATGCAGAGTTTTGCGGGGTTGCTCGTTGTCTCCGAGCTGAGGAAGACTTTTGCTGCAGTTTTGGGGTAGAAATCGAAGCATCCGTGATCACAGTCACCATCGGTGGAGATGCAATCACCAGGTAGTCTTCCTGCAGGCAACAGGGGCCTTGGTAAGCCC…
---------------------
BL66360	Sc0000273:15732-27242	-	1	linc	AC012354.3		ATCGCGTGTCAGAAACTAAAGGAGTTTTCATTGAATTGTAGACTGTGGTGAGGTCACAGGACCTGTGTTGGGAGAGGTTTCCGTGTCTTGGGCTGGTGCCAAGCTCCGGTCTGGATAGCCACAGCCGCGCACAGAGAGAGCACCGCCCAGTCTAGCTCTGACACTGGGGAGAAACAGATGGCAACGTAAACTGAACTTGAACCTGATCCTTCGTCCTGCGGGGTCAAGTCTGGAATGTCGTGATCGTGCCTGTTTTAGGCCCTGACTCGACAGGAGAGACGAGGGAGAGAGAGTACTGTGAGAGTACGTGCGAGAATCTCCATGCTAGAATGAAGAGAGAAGAAGATGGTACGAAGAAAACCCTGAGATGACATCCTGTTTACAACTGAACCCCTTTCA…
BL08388	Sc0000273:95242-108869	+	4	coding	ENSG00000138083		GTGCGAACCACAATGGATACGTCTGCGCGGTCCACGGATAAATTCCTTCAAGAATTCTCACGATTCTTATTTGAATTTCAAGTAAGAAAAAATGCTGGTATGTATTTATTTGTAGATTTGTGCGGGGGGGTGACAATAGGAGAAGTGCATGAAAAAGGCGGGAATACCCCGCCCTCGTCCGTGCCGCCTGTCAATTATAACAGTCACGTATTGGCAGAGAAATTCGCACAAGCGTTTCTGTACTTACGTTACATAGGACCGCGCAACGATACTTTTCCACAGACGTTATACGACTATTTTAAAAAGTTGCCGTTTTTTTTCTCTTTCTCACATGTTATAGCTAGTTATCATTCTGAGTCCTAATAGGTTACCTGACACGTTGTTTAGCCTGGCCATGTG…
BL08389	Sc0000273:181371-189931	-	5	coding	ENSG00000170577		CATATATTCCGTGGCATTACGCCTAACCACGCGTATATTAGGCGTTCCCTCCCTCTGGCCCCGACATTCGGGGTCACAGTACCTAAAGAGGGAGCTAAACAAACCAGACGGTGCCCGTTCTGTGTCTTTTAACATAACAAAAAAACGCTCTCCTCCTAGCTCATTTAGAAAGGCCCGTGGTGGGATGGTTGGCTTTGTACTCTGACCCCGAAGCAATCCATCCCTGCCCGACTCTTTCCTGTACTGCTCACCCAAGCACGCCCCACGTCTTGGCCTGTACGGCTCCTTATACTCCCAGAACAAGAAACCAGACTTGTAAAAATCATCAGAAAAATCGTGACCAAAAGAAAACACATCTCTCAGGCCAACAATACATGTTTGATTAGTGGTGACCCACGG…
---------------------
BL89644	Sc0000273:40257-43411	-	2	linc	LINC01833		ATGCCGGTATGTATGGATGCATTGTCCACATCAAACCGCgtttttgtacctgtatagccggtatatccgcccttcaacgtaacataccggcttcacTAGAAATTAAAGTTACTACAAAGATGCATGCAATTTGATAAATGAATAAATTTTAGGTTAGACATTTTTTTAAGGATCCGATATATGGGTTAAAGAAAAGAAACAACAATTGAAAACTTTGAGAAACGACGTTATGGTAAGAGAATCCGTGAGATGAaataaataaatgaactttattgctcaacaatagtacatggtacaatgtatgccattaaatcaacaatagtacaaggctattctatcttacaattctaaattctaactacaaaatattacataacagtaacgtcatatggattacaa…
BL08388	Sc0000273:95242-108869	+	4	coding	ENSG00000138083		GTGCGAACCACAATGGATACGTCTGCGCGGTCCACGGATAAATTCCTTCAAGAATTCTCACGATTCTTATTTGAATTTCAAGTAAGAAAAAATGCTGGTATGTATTTATTTGTAGATTTGTGCGGGGGGGTGACAATAGGAGAAGTGCATGAAAAAGGCGGGAATACCCCGCCCTCGTCCGTGCCGCCTGTCAATTATAACAGTCACGTATTGGCAGAGAAATTCGCACAAGCGTTTCTGTACTTACGTTACATAGGACCGCGCAACGATACTTTTCCACAGACGTTATACGACTATTTTAAAAAGTTGCCGTTTTTTTTCTCTTTCTCACATGTTATAGCTAGTTATCATTCTGAGTCCTAATAGGTTACCTGACACGTTGTTTAGCCTGGCCATGTG…
BL08389	Sc0000273:181371-189931	-	5	coding	ENSG00000170577		CATATATTCCGTGGCATTACGCCTAACCACGCGTATATTAGGCGTTCCCTCCCTCTGGCCCCGACATTCGGGGTCACAGTACCTAAAGAGGGAGCTAAACAAACCAGACGGTGCCCGTTCTGTGTCTTTTAACATAACAAAAAAACGCTCTCCTCCTAGCTCATTTAGAAAGGCCCGTGGTGGGATGGTTGGCTTTGTACTCTGACCCCGAAGCAATCCATCCCTGCCCGACTCTTTCCTGTACTGCTCACCCAAGCACGCCCCACGTCTTGGCCTGTACGGCTCCTTATACTCCCAGAACAAGAAACCAGACTTGTAAAAATCATCAGAAAAATCGTGACCAAAAGAAAACACATCTCTCAGGCCAACAATACATGTTTGATTAGTGGTGACCCACGG…
---------------------
BL26716	Sc0000273:89941-94721	-	3	linc	SIX3-AS1		GAAATTTTTAAGCAAAACTTCAAACTGAAGGTGACGAAAGCGATGTGGACTCCCTCTAAATTGGTTGGGCGGGGCGTAGTGGCTGATTGCTTGACAGCTTGTCAACAAAACAACTCCATTTTGACATGGGGTGCAAAGTGGGCCGGGGTGAAGCCGCTAGGTCTGGTGGCGCTATTCATGATGCAGACCGCGTGTCTGTGTGCTGGTGGCGGCTGCTCACCAACAATTGTTCCGCACAGAAAGTCGAGACGGTCGCTTACACTGCCACACCTAGTTTGACGCCTACGATTCTTTGGCGATCGCAGTGGCAAGGCGGTAAAAATCGACCTGCGAAGAG
BL08388	Sc0000273:95242-108869	+	4	coding	ENSG00000138083		GTGCGAACCACAATGGATACGTCTGCGCGGTCCACGGATAAATTCCTTCAAGAATTCTCACGATTCTTATTTGAATTTCAAGTAAGAAAAAATGCTGGTATGTATTTATTTGTAGATTTGTGCGGGGGGGTGACAATAGGAGAAGTGCATGAAAAAGGCGGGAATACCCCGCCCTCGTCCGTGCCGCCTGTCAATTATAACAGTCACGTATTGGCAGAGAAATTCGCACAAGCGTTTCTGTACTTACGTTACATAGGACCGCGCAACGATACTTTTCCACAGACGTTATACGACTATTTTAAAAAGTTGCCGTTTTTTTTCTCTTTCTCACATGTTATAGCTAGTTATCATTCTGAGTCCTAATAGGTTACCTGACACGTTGTTTAGCCTGGCCATGTG…
BL08389	Sc0000273:181371-189931	-	5	coding	ENSG00000170577		CATATATTCCGTGGCATTACGCCTAACCACGCGTATATTAGGCGTTCCCTCCCTCTGGCCCCGACATTCGGGGTCACAGTACCTAAAGAGGGAGCTAAACAAACCAGACGGTGCCCGTTCTGTGTCTTTTAACATAACAAAAAAACGCTCTCCTCCTAGCTCATTTAGAAAGGCCCGTGGTGGGATGGTTGGCTTTGTACTCTGACCCCGAAGCAATCCATCCCTGCCCGACTCTTTCCTGTACTGCTCACCCAAGCACGCCCCACGTCTTGGCCTGTACGGCTCCTTATACTCCCAGAACAAGAAACCAGACTTGTAAAAATCATCAGAAAAATCGTGACCAAAAGAAAACACATCTCTCAGGCCAACAATACATGTTTGATTAGTGGTGACCCACGG…
---------------------
BL68659	Sc0000384:174074-175110	-	9	linc	TCONS_00011917		CAGGAGCAGAAGAGCAAAAACCAAGAGTGGAGGAGCAAGTTGGAGAGAGTGGATTCGAAAAAAGATTTCCACATCAGGAGAGCGGTGTACAATCCAAACGGACTGAACAAAATGGAGGGTCTCAGGAAAAACCCGTTGTACCAGTCAGGACGGTAGAAGCCATTGGATCCCAAAGATACAATATGTATATGTATGAAAACGAAGATATACTTAATAAGATAAAACAATTGTCTAGTACAcagcgagcagattaatattggaatgagcagagcactttggactaatgcttctgaccgtttaaatcttaaaggtacatatccaatattttgtgaaacacttctttgttacacaacggatcataatgaccaccagcgggggtcttcacgcttcgttgaaaat…
BL14711	Sc0000384:189586-202670	-	10	coding	ENSG00000155111		GGCGCCTTTTGGATGAAAATTTCTTAAATTTTGTCCATTTTTATTTCACACAACTACTGCTTAAGAGGACCCAGTGCTGCTTTGGTTGAAGGTTTACATTCCATTAGGATTTATTGAGTGTTTTTGGCGCAGTGATATAACGATGGACTACGAATTCAAGGTAAAAACGGCCGCACAAAGAGAGAAAGTAGAGGACCTTTTTGACTACGAAGGCTGCAAAGTCGGCCGAGGAACATACGGACATGTATACAAAGCAAAGAGAAAAGATGGGTCAGATGACAAAGAATATGCGCTGAAACAGATAGAAGGTACTGGCATCTCTATGTCAGCATGTCGGGAAATTGCTCTTCTCAGAGAGCTGAAACATCCCAACGTGATCACCCTACACAGAGTTTTTCT…
BL23877	Sc0000384:203081-211157	+	11	coding	ENSG00000123505		ACTCATCCATTTTGCCGTAAGTCAGAATCTCGTCTGTCCCAAAGGCAGACGATTCTTTCCTTCTGTCTTTAGTCTTGCTGTATGGCGTTTGTTCGCACGGACTCGTACCGAGCTGCAGGGATTGCGTGTCTCCGGCCCTCCATTTACTTTGTGGACGATGGCTAGCAACAACCATTTCTTCGAAGGGGCGGAGAAGCTCCTTGAGGTGTGGTTCCTTCGTACCGAGGACGGGCAGGATCTCCGCGACATCGCGAGAGAGGACTGGGAAGAGGTTCTGAAAACAGTCCGCTGCCAGATCATCAGCACAATAAAGAATGACAGCCAAGATGCCTATCTCCTCAGTGAGAGCAGCATGTTTGTGTCTGATCGACGCTTCATCCTGAAGACTTGTGGAACAAC…
---------------------
BL11653	Sc0000000:620502-627790	-	8	coding	ENSG00000189043		AGCACAGACATAAACTTGATAATGGCCGGTTTATAACCTCACTAATGTTTCCTACAGACTTGTACTAAAGCTACTGAAACTTCTGCACGAAATACAGCCTTTATATGCACCGTAGAGACTTTTAGTCGCCATATCCAGCCCTATTATTCTACCTTACCTTGGAGTTCCGTATTTGAGCTTTTGTCACAGCGCTGAGGCACACATATTTCGGTACCACGGCCCGCTACATCCGGGACATTACGCCCGTTCCACAGCGCAGTAGTACGTCCGAAGGTTGTCATTTCTGCAGCATTTCTGCACCGAGAAAACCGGCAAAATGGCGGAAGCAGACACCAAAATGCCGCACACGAGAGGGAAGGGGATGTGGGGCATCATCCGGAAGCTGTTCGTGCCTCACCA…
BL05756	Sc0000000:628034-733671	+	9	coding	ENSG00000106443		CCAGATTTGATGCCCTGTTTTAAATGCAGATTCCTGAACTGCAAAGCTGTGACCTTGGCGTAACCTAACATGTCGGACCAAGGTCGTTCGGACGATGAGGGCAGCGATGTTCCAGACGACGTCGGCTTCCTGTTCCGCGCCATGTTGGAGCGTGACCCCCGTAAGCGGCGTGTGAAGCCGGTAGAGTCCCACCTGCTGCAGGTCGCCTTCGGTTCTGACGACAGCGACAACGACAGCGACTACCAGCTGGACCCAAGCAAAGGTGCAGGTGGAAGTGGTTCGGAGAGCGCTGCCGACAGCGCTTCTGCGGACAGCGGGAGTTCCGGTAGCGGCGAGGATGAAGAGTCAGACAACAATAGCGCGGTGTCGAGCAGCAGCCGATCCCTCAACATGGCCAAA…
BL48403	Sc0000000:899796-900554	-	10	linc	AC004160.1		CTCCGACTCAGCCTGCAGTCGCTGGCTGGCCTCTCTCTGACTTGAATTGGCGTCTGCTTTCCGGGCATCGGCTTCGTCAATCTGATTCGAAATCTCGGCCAACTTTGCCTTCAGCTTGCTGAGCTTTCCGCCCTCCATTGTATCAAATTCGAATGACCTGAAATACACGTGTATGAAGGTTAGGCGATGAGTTGAACGTAGGTTTGTTCTGTTACGTATACAACTTCATTTGTTTCTCTCCAGACGTTTCAACAGACGTggcatcgtttggcgcaatcggtagggtgtttgatctgtttcgtctagaacctaggggttccgggttcgaaaccactggtatgctccgatgttgtgcccttgggaaaggcacttaacacgaatttcctcactccacccagg…
---------------------
BL12289	Sc0000000:1806413-1810006	-	29	coding	ENSG00000120094		CAAGAATAAACCGGCCAACCACATCCTCCGATTCTTGTCCTGTTTGGGGACAAATCTCTCCCCACATTTTTAAGAAGTAGTCGAAGTCTTAGCCTATTTCTTAGCTAGATTACTCTGGTTTTTCTAACGATTAGAACGTCCCAAACACAAGGCGGCTTTCGGTGAGCCTTTCAGTCGATATGACCGCAAGCTTCGGCATACAAGAGCTTGGGATACTGCAAATATTTAATAAATCCTGGTCTCTAGCGACTCAAATAAAAAAACTGCCGTTACTCCACTCAACTCTGATTCCTAGAAGTTGTTTAGAAGCAACCAAAACTCGAAGAAACGGTTTAAAAATTTTAAAAAGGTGGCCAGGGGTGTACTACGGTTGCCGCCCCTCCCCATCCCCGTTGAAGA…
BL01409	Sc0000000:1815896-1820548	-	31	coding	ENSG00000173917		AAACATTGTAACCCCAAAATAACAAACCAGAAAATATCAAGGCAAAACAACGTACATTGTACACACACTACAGTAGAAGAAACACACAGTGTGACATAAACGCAATATAAACACTCAGTTTGACACCTAGAGTTAATAATTTGACCTTTAAAATTTCTCTAACTGGTTGAGTGTATACTGTTCTTGTGAGGAACATTATTGTGTAAAGTCCCCGGACCGTACGGACAGTCGAACTACCCTTTCTTTGCAGCCACAAAGCTCGACAGTAATTGTAGGGGTCCACCGTCCCGATATTCATACGGAAGGGTCAACCGAGGGACAAATTTTGAATAATTTCGTAAGCATCCCTGCAGCTAAATTTGAAAATATTACAAGACCGCGATGTAGTTGACCCCTCGC…
BL91553	Sc0000000:1817072-1820611	+	32	linc	HOXB-AS1		CGCCACTTGGATTCTTATTTCGTATAGTTCGACCCTCGGGCCCTCTATGAAACATCACTAGTTGTCAGCAAGGGGCGAGCTGACAGTTGAGTGATCATGTGACGTTATCTGACCAATGGCAAGCCGTCTGGGGAATCCGTAGTAAGTGAGAAATGCGTTGTTTTGACCCATACATCTGCAAGATTCGTCCCCTCCCACAGAAAGTGAAGCCGAAATCTCAGCCCACTTACTTCGGGACTCTAAAGCAAATGCCAACTGTTTGTCTAGTAGCGATAAGAATCAGGTAGAACTAACACAAGGCACAAGAAGAGTGGATTTTAAATGGATTGTTGGATGTTTTGAGGTCATCACATACATGCCAACTTGTCAATACAAGCGGTCGCACCTCACCAATCATTT…
---------------------
BL02690	Sc0000000:1978087-1983173	-	40	coding	ENSG00000175879	ENSG00000120068	CTTGGGAGCGTTTTTCTCTAACTTAGCTCTCGCTCGGGGGCAACATTTAAAGGCAGAAGTGTTCCTCTCCTAGCGGGGTCTTGATAATAGGTGGTATCAGACCTCCGTGTTCAACTTGCTTGGGTCCAGACCGAAGCCAGGACTCCCCGACCTACAGGAGACCCTTGCCACCACCCGCCGACCTCCCCGCGCCCTGCCCCGACGGCCCAGAGACCACCCTCTTCCTACCCGTACTAGATCGGAGCGGGCCTGCGGTTGGTGGAAGGACGAAGTCACGTGGGGGATTTGAATGCCATAATTGGAAGTGTGGATCACCCCAAGTTGCTGTAACTATTCATCACTACCTCTAGGGACAAGCCACCCACAAATCACCAGATGAGTTCGTACTTTGTAAATTCT…
BL02747	Sc0000000:2011206-2049809	-	41	coding	ENSG00000128709	ENSG00000170689	CCGGGTTGCAGCTTCCAGAATATCTGTGGAGGCCGTATACAATTCGAAAGCAAGATTTCTACAGGACCGATCATAAGAAAGGCATCATAATGGGCGTAAAGCTCGGGAAACCCGTGGCCTGAGATTCAACTGTCAAAACACGGCTATGATGACGTCCGGGACAGCCAACCCTTACTTCGTAGACTCTTTGATTACAAATGTGGGCGACGACGTGTTCAAAGGAAGAGGAGACGACCCACGACTAGGCCTGCCTCTCTGGAGACGAGGAAACGGCGGACAGGCCAGCGGCTTCCCCAACTGTTCNCTTTCCCAACTGTTCATACTCCAGTAGTGCTGGAGCGTCCTTCTACTATCATCAGTCGCCGGAGCGGTCCAACACTGTGTCCTGCCTCTACCCCT…
BL83549	Sc0000000:2168249-2169832	-	42	linc	TCONS_00003443	HOXB-AS4	AAAACGTGATCTGGTTGAGCAGATTTAATGTTCTGAACTTTTTATGTTGAGTGCAGTTTCTCTACATTGATCTATTTGTAAAGCTAAGAAATTTCCGTCTGTATAAAGTCCGCAGTGCTATAAGAAGATATTTTCTTCATCTGTTTTGTGTAACGAAGTTTGTTCAACTGTTCAACTACACAGTACAATCAGTCGAGCTGCCTACTAGTATGTGCTGCTGAAATTATGTTCATGGTAGTTGATAGAAGCCACAAAAAACAGCCGTATTCAGTAGTACGGCGAAAATTGGTTTATTAGTATATTACAGGCAAAATATGAGAGGatatatatatatatatatacacatatatatatatGCACAAATTATTGTACACATAGTTTTCGTCAAGTCTATTTGTC…
---------------------
BL04641	Sc0000004:7855068-7928066	-	178	coding	ENSG00000136828		ACAACATGCATCACTCTTACAGGGATGTACCTGACAGACCTGACCTACATCAACGCGGCGCACCCCCACTCCGGCGGGCTCGAGAGCGAGCAGAGGAGAACCAAGATGAACAACATCTGCCGCTCCATCTCCGAGTACCAGCAGTCCAGCTACTACCACCTGCCCGTGCTGGGCCATGTGCAGAACTACCTGCGCTCTGTGCACTACATCGAGGAGCTCGAGAAGTTTGTGGAGGACGACAACTACAAGTTGTCCCTGAAGATCGAGCCGGGCAGCAGCAGGCTGCAGAGAGTGGTTAAGGACGACTCATCAGTGAAACCGCCGCTGACAAAGAAGGCTTCCATCCCGAGCACGCCGACCTCCGCGCCGCGATTCGTCCCCTCGCACCGCAAGAGCCGC…
BL05848	Sc0000004:7871009-7954755	+	179	coding	ENSG00000136859		AGGACAGGATACCGGCACACGGAGGCAGGACCCTGGTTAGGACAGAATACCCGCACACGGAGTCGGGACGGGTTTCAGGCACACCAGGAGTCGGCTGCCATGTAGGAGGTCCAACTCTCTATCGCTGGCTGTGACTGACTTTGGGCCAGACCTACATGCAGACACAGACTTCCGCACAGCCTCGATAGTCGCCACAAACCGCTTCAGTCCCAGGGGAGCTGAAGTTCCAGGGAAGTACAGACAGAATGGACCTCTACTTGGCGACCTGTGTGCTCTTGCTGCGGTTGATCGTGCCCAGCGAAGCGACGCGCCAACATGGCGGCGCGCGGCGGTACATGTCGACGCGGCCGCTGGATAACCAGCAGTGCGCCTACACGTTTGTGGTGCCGCAGGCGGAGG…
BL49148	Sc0000004:7955657-7956930	+	180	linc	TCONS_00016695		GGGGCATGCAGAGGGGAGGGGGGCATGTTCTCCAGGGACTTCCTTGCATTAGAAATAAGACTTGCCGACTATGTGCTGTGGTGTTGGATAACACCGTCATGCAATGAGCCAGCTAGATACGTAGACACATATTATAAGATGTGCTTCCAATACGTAGATATGCCGCCTGTGTATTTAGTCTGGGAGGAGAAACTGTTGCGGATTGACATGAATGTAACAAAGTTGTAAACCCTGATCTTCAACATGTAACTAAGGAGCCTTAAAGTTTCTTCTGAAATTCTATAGCAACCCACCCACTGGTCATAGCAACCTCAAACCCAGATATGTTGGTTTCCATGGTTATTAGTGGTTATAGTTGTCATAGTAACCTATTGGAACTGCCATGGTAACCTCCCTAAT…
---------------------
BL23795	Sc0000005:7420539-7503615	+	226	coding	ENSG00000186153		CTCTGATGATGCCTCTTCAGTGTACCACATTTCAGCAGCTCAGCTCAGGAACGTTACTAACCACTGTTCGCCCCTCCCTGTTCAGTCACACGGAGAAGAACACCCAGTGGGTCCACCCCTCCAGTGGCAAGAGGAAACGTGTCCTGGGCGAGCTGCCGTACGGCTGGGAGCAGCACACGGACGACGAGGGCAGGATTTACTATGTGGACCATGTGACCAAGATAACGACCTACACCGACCCGCGGCTGGCCTTCGCTGTGACGGAGGACAAGGAGTGGCGCCAGCGGTTCGACGGACACAGCACCGCTCTACAGGTGCTGCAGGGGCGCGACCTCACCGGCCGTGTCGTCATGGTAACGGGCGCAAACTGTGGGATAGGGTTTGAGACGGCCCGCTCGC…
BL05196	Sc0000005:7520919-7525932	-	227	coding	ENSG00000178573		TGGAGCGGTATCAGGCCGTGGAAATGGCCGTATCTAATTTTTGATGCAGAGTTTCGCCCCGTGTGACCCCGGGGTGTGACGTCACGCCTGTCATGTAGCCCAGCGGCCGGTTGGTGATTCACAGCCTATAATACAGCGGGCAGGACGAGCGGCGCTCACTCCCGGTGTGACAGCGCACGGTGCACTACCGGCCCGCTCTCTCTCTCCAGGACTTACCATCAACTCACTCCCGCCACAACACAGGAGTTACCGTCTTCCCACCCACGGGGTCTGCAGTACCGGCACGCCTGGACTGTACCTGCGGCTCGCCTCGCACACAGGCCCGTGCACGCCAGGACTTACGTACGGTACGAGCTCGTACACCCAGCGGAGCGCCAGGACTGTACCTGCGGCTTGTAC…
BL88007	Sc0000005:7618542-7619069	+	228	linc	AC009159.2		AGGTGCGCTCCAGGTGTACCTGTGTCTGGAATGTCCTGATGTAGCGACAGGTGCTGAAGTGTTCTGTCCCCACCTGCCCTGCACCTGAGGTCTCCCCCCCTCCTGGGCAGACAGCTGCTTGTGTGTGCTGATCAGGTCTGGGGAGGGACACAACATAACATCAACATTAGATCTCATTACCTCACTGGTCTTGCAACGTCTTTGTGCGGAACCCAAAGTTTGCAGCATGCTTGATGTCAACATGTACAAGGTTTATAAGATTTATGACTATCAGGTGGACAGTTGATACTCAGAGCAACATATTCATCTTGCACACCTTGGGTTTTCTTATACTGACCAGACATGACCAGCTCTGTACGTGTATTCACCCCCTACCACGGACAACAGATGATAATAATG…
---------------------
BL95130	Sc0000006:4915301-4917561	+	151	coding	ENSG00000174156		ATGGCGCCTAAGTACAAGTTAACGTACTTCAACGCGAGAGCGCGCGGCGAACTGGTCAGGCTGATCTTCGCAGCGGCAGGAGTGGAGTTCGAGGATGTCAGGTTCGACTACGAACAGTGGGCTGCCTTCAAGGAATCAACACCAATGGGACAGATACCAGTTCTGGAGGTGGAAGGCCGGACGATGTGCCAAAGTCTGGCGATAGCTCGCTACGTTGCCAGGGAAACAGGTCTGTGCGGGAAAACCAGCTGGGCGGAGGCGCAAGTCGACATGTTTGTGTGCGGCGCTGACGACCTCCTCACCAAGCTTCTCAATGTTCGTTTCGAAAAAGACGAGGCCACGAAGGAAGAAGGTAAGAAGGGCCTGGCCACCTATGTCCCCAACTTTCTCGCTAACTAC…
BL95129	Sc0000006:4919171-4930328	+	152	coding	ENSG00000170899		ATGGCGCCCAAGTACAAGCTGACGTACTTCAACCTGCGCGCGCGCGGCGAGCTGAGCCGGCTGGTCCTGGCTGCGGGAGGCGTGCCGTTCGAGGATTACAGGATCGAACGCCCGGCGTGGGCTGAGCTGAAACCAAACACACCGATGGGCCAGATGCCGCTCCTGGAGGTTGACGGACAGGTGGTGTGTCAGAGCGGGGCGATAGCTCGGTACCTGGCCAGGGAAACAGGTCTGGGTGGGAAGTCCAGTTGGGAGGAGGCGCAAGTCGACATGTTCGTGTGCGGAGTGGACGACCTCATCACCGTGTTCTGCGACGCGTTCTTCGCGCCGGACGAGGCCACGAAGGAGGAGAGGACGAAGGCTCTCGGTCCTTACGTCACCAAATTCCTCGGCAACTAC…
BL88764	Sc0000006:4933116-4952777	+	154	linc	TCONS_l2_00025400		TATGCATCTCTCCGCAGGTGCCCGTCTTCAGAGCAAGGCTAGGATTTGGTTTCAGGAAGAGGTGATAATGGACTCGTCAACGGTTCAGACTGTCCAACTGTTGGTCATCAACTTTCTGATCATCGGCATCTTGTGTTTGCTGTTCTACGTCTTCTTGGAGACAGTCTTTTTCTAGCGTCATGCACCCTGGACCTTCTTCGTAGATATATACCCACCTCACGTGTTTTTCTGCCacatattataaatgcagaaatgctcgcggtggttttatgttcgcgtttttcgacgcgcgaactttttaccgcgaacttaaaacctccgcgaaaagccgttccattgtgtgactgtaacgcttgtcgctactattgtttcaaacgcgaactcaaaaagccaccgcga…
---------------------
BL14200	Sc0000012:885063-889002	-	26	coding	ENSG00000125398		ACGCAAAGTTTCCCGAGCGTGTGTCCCCCGAAAATCATGACGTTGCTCCGAGGTGCGGATTCAGGTTGTTGTACAAGATATTCGTCAGACTTGCCCACCTAGCTGTAGGCAGGTCTGGGACACATTATACCCACACACTCTAGTTTTATACGATCTGCAGGAACGACTCGAGACAGGTGAGGATAGGTACCTATCTGTCGGAAACTTCAAGCCAACACAGACGACACCCAGATAAAATTCATTTTCAACACCTTACGTGATTCTCCGCGGTCGGGAGGCCCCGCCCTACGGGACTTCCGCCCAATCACCGGGCGGTAATGCACCCCACTTGATGGAGGTTTAGATAAGGGTCAGACGCAGACACCAATCCACGTGCTCGTAGCCAATGATTGATGTCTG…
BL14453	Sc0000012:939324-995983	-	27	coding	ENSG00000123700		ACTTTCCCCAGCTTGGGACTGCCGACGACGTGTCCTGGGATACCCTGGCTTTTTCAGCGCTTTTTGAGGCTATTTCTATGCAAAACGTTGATAATTGACATATTATCGAACATCAGAGGACGTTAGTGACCAGCTGAACCCAAACCTGTGGAGAAACTCTGAAGCTGCCAACGTACCGGGAGGTAAACCCGTGTGTCAACATGGAGCTGTGAAAGTCAGCCCTGGTTCAGTCTAAAGGATTTCAAGCTTACAATATGCCCGAGTTTCCCGGAAACAAGGATCGCTCATATTTGACGATGGACGGTGCGCCGACGAGAAACGGGCGGATCCCTCGCTCCCCGCCTCTCCATCAACACAGTCAGATGAGCCTCATCTCGGACTCCAGCACCCCGGGGGAAC…
BL21777	Sc0000012:1016677-1017889	+	28	linc	KCNJ2-AS1		CTTCGGCCATGCTCCTTCTACACGTCGGACCTCTTGCTCTACCCCCGACCAAGACAGAAACCTGCCGTAAGAAGTTCGGGAGGCCGGCGGGAGATGTGACAGTGGACTCCCGCAGCGGTGACCTGGTGTGTCGGGGCGGTCGTTTGGTTTGCGTCGGGGGGACGTGGTCCCCCGGAAGGTTTGCTGTAAGCTAGCTCATGTGTGGACGCGTGTTTTTATTCTGCCCTAATTGGAATTTGTTTTGAGACGTATTGCAGGGGCAGATTTGTCTGCGGCGTGTCACGTCTTCTCGCCACACGTGTGAATTTTCGACCTGACTTGAGCGGGACTCTCAATTTTCTTTGTCTGCGTCCTTTGATGTATGTTTGTGTTCGTGTTCTTGTGAGTTTTACCGCTCTA…
---------------------
BL04053	Sc0000012:2364292-2380467	-	75	coding	ENSG00000124422		CGGAAGTGATTCACGGTGGCCCGTGTAGTGGAGCTTCCAGGAAGGTGGACAACACAAAGCAACAAATTCTCCGCTACATGGGACATTTCTGGCGACAATTAGACGCCTAAGAAACGAAAGGGTGTCCTCCGGACTTGTAACGAGGCGGTCGGTCGGAATGGGCACCCGTGCCGGCGGCTCTTCGTGTCCGCACGTGGTGGCGTTGAAGGAGTCGCGCGGGTTGGACACCTTTCGGATCATCCTCTCCAACTTCGTCTACTGCAGGTCGCCCCGTGCTCGCCGCCTGAAGGCCCAGTCTTGCATATGTCACGACTGTGGAACTACCGCTGACCGGTTGCATTGCTGTCTAGATTGTGTGTACTTTGGTTGTTATGGCAACCAGCACATACAGGAACATGC…
BL03242	Sc0000012:2380031-2386970	+	76	coding	ENSG00000109016		CTTTGAGCGCTCTTTGTTGGGGGAAAAATTAATCCAATCCTCACACTGCACCCAACTTCCTGCGCTCGCGTCGTCATATTTCCTGCATTCCTATATTGGGGTAATTGAAACTGCGTGTTGCGCGAGGCAGCGGGAAACGGTAACGCACCTTCAGGCGGCGAGCACGGGGCGACCTGCAGTAGACGAAGTTGGAGAGGATGATCCGAAAGGTGTCCAACCCGCGCGACTCCTTCAACGCCACCACGTGCGGACACGAAGAGCCGCCGGCACGGGTGCCCATTCCGACCGACCGCCTCGTTACAAGTCCGGAGGACACCCTTTCGTTTCTTAGGCGTCTAATTGTCGCCAGAAATGTCCCATGTAGCGGAGAATTTGTTGCTTTGTGTTGTCCACCTTCCT…
BL43485	Sc0000012:2394046-2396711	+	77	linc	TCONS_00025331		NNAGAATGGTACAATAGAATACACAATAAAAAATTACAAATAACAAATGgtttattcaaaatatgcagactggcaggatttcctgttggatatcctgaattgttctcacataacaactGTCAGGGCCATTGATAAATACAAACAAAGTCCTACAACAAAGTCAGCGTTAGATTTGATATAAAAGTTGTCCTTGAATTATAAGATAATTGCCAGCTTGTGTGACATTTTAGAATAAATGTTGGCAAGCAATGACGTATTGGAACACCTATCAGTAAATAGCCACAAAAATACATGTTTAGACTATGTAAAAATTATTACATTTTAAAAATGATGCTTATTACCACAAAAATTGACCATGATGAATCATTTCAAAGTCTTCACTCTTTTTCAAGGTACAAA…
---------------------
BL40477	Sc0000015:3322740-3332435	-	93	coding	ENSG00000150556		CTATAGCCGTTGGAGGAGGTTGGGCCTTTCCTGAAGTATTTACGTGTTACGTGTGTGGTGATCGTAAATACCTGAGTATTGACCGTTGCAGTAACACATCAGGTGAGTTGGTGCTGACTGGAGGTATTGCAGTGGTTGCAGAGTAAGAGAAAATGTTATAAGATTTAATTGGCCTCTCATTGGAACTTCCACTCCATCCTGTACATGATACAGCTGACCAGTACACTGATTTGAACGTTACATCAGAGCCCATCTCGTCAACAAGAACTGCTGCATAGTAAATGTGATAAACTGCCACTGATCTCTAAATCAACTGTCATCCATTGCCAAGGTCATACTCCCTATTAAATACCCTGTACCCGTTGCTGAAGTAATGTGTCCTACTTTTACCCCAAGGCT…
BL40469	Sc0000015:3351133-3382457	-	94	coding	ENSG00000187123		GGGCGAGCTTCGACTTGCAGGTGTAAAGATGTGACGTATGCCTAGCAGTGGTTCGTGTTCCAAGTACTTAGAGTAAGCAGATTCTTCTGACATCGAAGACGGAAGAACAGTCAAGAACTTAGTGACACGAACGTCTTGGATCTTTAAGACGCGGTGTTGATCATCCTGTACTGTCAGGAAGAACCTTTCTACTGGAGTCTTCATGCCATGGAGATTCGTGTTGACGTGACTTCTTATTCCTTCCTTGTTGCTGTGATCTCTCACCTTCTTCAGATGGCATACAGCCAGGATATAAAATGGGATGCTGCATACATCCCCTCAAGCACGCCTTTCCCAGGCAGTATGAAGTGCTGGACATGCGAAGAAGCCTCCGACAACTACCACTGTAACAGATGGGCC…
BL38852	Sc0000015:3396436-3403647	+	95	linc	TCONS_00003896		GCCGCATGGCGCTGGACCATACAAGGTTTGACCATGTACCTCCACTGGTGACTGATGATGAGTAAATGTATGCGATGTTCAGCACTACATAAGCTATACCAGTACACCTGAACATTCGTCGTCAGGCGCCACGAAGTTTCAATCACTCGGCCATGGAGCTGTTTGGGGTAAAGAGTGTACCAAGGAGGATCGTGAATGGACGAAAATACGTCAGTGACAAGATGTCTAGAGATGTAGATAAAAGAATGGATAAAGCGTCATCTTAGAAGTATTGAACCACACGTTTTGACCATCTACCTATCTATGGCAGATGTGTTACAGAATAGGAACAGTAATCGTGCATTGTACAACGTTATTCTCAGACTTTCTTCGACTATTATCATATATTATGTAGCCATT…
---------------------
BL16311	Sc0000017:3394220-3409736	-	67	coding	ENSG00000140350		CTTGGACGTATGCAACGTGTTAAACATTTGATTAACTATCCGTAGATAGCTTAGAAGGCTTGAATAGTAAAAAAGGGAAATTTTAACGGTATTTTTGAGAATATTTAATAAGTTAGCGGTACTTTAATCCGATGGGAGTCCCTTTGAGTTGTAGACTGTTCCCTACCACGTGCGCATTACTTGGTAGAGNCATTACTTCGTAGAGGGGCTGCTTGGATTGGAGGATTGGTTGAGGCCCCCTAGGTCGTTTTGGCTTGGCGCGTTGCTGCCAACTTTGTGCTTTATTTTGGGCCGGCCGAGAGGAGAGAGACGAGCAGAGCTGTGTTTTTTCTTTCATTTCCCTGCTGAGATCCACGTTCACAGAGAAGATGGAGAAGCGAATCGAGCTCGAGAAGAGGG…
BL07001	Sc0000017:3420270-3442445	-	68	coding	ENSG00000103647		GTTGCCGGAACCGCTTGCTCTGTGTCCGAATGTCAGTGGTGGGTACATGTCTAAGCAGGATCGATGACGGGGCTACCAACCTGTTCCATAGAGAAGCCGGCGCCACAAGATGAGGTCATGCTACTAGCGGGCTCGTAAGAGCGGAAACAAGCGGACCACTTCGAACAGCGAGTCTGTTGGATCCAGTCTGGAGGGATTTTCAGAGGTCGTCAGAAGGCAGGGAGAGTTCGACTGGAAAACAGCTGAGCTTTTCTTCTCACAAACTCAAGATGTCGTGGAAGTTACGCAGCTCCAAGTTCCGTCACGTGTATGGCAGCCCTGCGCGGAGGGAGCGATGTTACGAGGGGCTGCGTATCTCCCGGAGCGCGCACGAGGGAGAGTTCTGTGCCGTCAACCCCA…
BL23696	Sc0000017:3469243-3473778	+	69	linc	AC100825.1		ACGACCCCAATGTGTAAAACACAGGTTGTCATTGTCTACTACAAAGTGTATAAAGCATGACCTCGAGTTTCTTAACCTGGAACCCAGGCTGTTTGCAGGGCCTCCACATGCACCAGGGCTAACATATCCCAGAGACAATCTAGTCTCAGTCTCCCTGAAAAAAGACCATTTGGCTCCTAGGACTGATAAATGTTTCTCATGAACAAAATATCACCGAGGTGGGGTAGCTAGCTAGGCGGAGATAGAAACTCACAGTGCCGACGAAACCCAGCCTACAGCCCTGATAGAGATTGATGACCCGGTTACCAGCTTGTCACGGTACCTGGACTGACCGGTAGCGGAGACAGGCTCCCCATGCGGTAATAATAACCGTAGTCATATTGATATTGTATTGACGCC…
---------------------
BL78932	Sc0000022:1071586-1074974	-	38	coding	ENSG00000188257		AAATTATCATTTTTCAAAGGTTCCAAGTAACATCTCTTCAACTTAGAAAGTATGTAAAAGCCCCAAACGTCTATCTGCTTGGAGATTTGCCTATCGATATTTTATGGGTCGTGGGAAAGATCATTGTATTTTGTATACACAACGACTTTCTTACACAACAGAGAAAAACAAATGGTCCACACTATACGAGTTTTCGACGCTGAGGCGACCGCGAAAAGACCAAGATTTGTTTGATATGGTTGAACGGAGGTTACAGAAGATCCTTCGAAGTTCCAGTTTCTGAAGACTAAGGACTCCTCCAAGATGTTGCTCTGGACGCATCTTGCGGCGTACCTACCAGTATGCATGGCGCTGATGACCTCAGGGGCGTACGCTAAACCCCGTGGGAATCTGATAAGA…
BL06591	Sc0000022:1075219-1080410	-	39	coding	ENSG00000127472		GTTGACCACGCCTGACCTGTTCCCTGCACGACCGGTTTTTCCACTGCCTACGTGTATCTGTTGTTCGTTTCAAGATGGCGCTATGTTTGAGAGACTAAAATCCCTCTGTTTGTAACCGGCTAACCAGAGAATGCAGCTATGGAAAGCGGAAGGACCTTAGTCATAGCAACAGTTGTTTTTCTAGGTGTTGTGATAGTCTCCACTGAAGACACAAAGAGTCCTGACCTCAGACGACCGAGGAGGAACATCTTCCAGACGATGATAATGTTGTCTTGTATCACCGACAAGTCGTCGTTTGACTACTCGGACTACGGCTGTTACTGCGGCCCGGGAGGGGAGGGCACGCCGGTAGACATACTCGACCAATGCTGCAAAGTCCACGACGAATGTTACGGGACG…
BL78928	Sc0000022:1108075-1112182	-	40	linc	Z98257.1		ATCGCTAAATCTTCCGGTAGTTAGCCTTAAATTGGGAATTTTTTTAAGATCAGAAGAAAAAaggtgtaatcactgcaaatttctttataattaatcttaatctgagtatccttttttaaatccagtagcaacactgcgattttctaataaagtgatcttgtatctgatttggagctgaaactgagaacatgatattccaggcgtaacaagtttgtagaggtcaggtattttatatgtgttttgtatgtcaatggaaaattggcaaagatggtgcaatttcgtagtgcaatttagcgcagcccagtgaggtaccaccaaaaagtgaccacaatattaatagataggtggtccttatgcagTTATGCATCCCAAGTTGGGATGTGTACCTAAACGTAGCAT…
---------------------
BL07073	Sc0000024:78867-86314	+	4	coding	ENSG00000197013		TTTCAAGTTTGTCCTCGGATACGTTGATTTCTACTGTTCCAATCGTCGAGACCTTTCAGAAGCGACTTCATGGCGACTACAAAGGGTGATGACGTCAGCAGCGGTTCAGCTGGAGGATTTGCCAACAACCCTCATCGGTGTGAGGAGTGCGGCAAGCAGTTTAGTAGACAAGGCCATTTGAAGATACACATGCATACTCACACAGGGGAAAAACCCTACAGGTGTGAGGAGTGCAGCAGGCAATTCAGTCAGCTGAATAATCTGACGACCCACATGCTGACTCACACTGGTGAGAAACCTTACAGTTGTGAGAAGTGCAGCAGGCAGTTCAGTACCCCAGGTAATCTGAAGACACACATGCGGATTCACACAGGGGAGAAACCCTACAGGTGTGAGGAT…
BL14128	Sc0000024:96891-101015	+	5	coding	ENSG00000197020		CTGTTCTAACCGCAGATAACTGTCAGAGAAGCAACTTGATGGCGACAACAAAGAACGACCATATTGACGTCACCACAGGTTCAGTTGGGGGAGTTGCCAAAACTCTTCATCGCTGTGAGGAATGCAGCAAGCAGTTCAGTTCACCAAGTATTCTGAACAAACACATGCGAACGCACACGGGGGAGAAACCCCACAAGTGTGAGGAATGCAGCAAGCAGTTCAGTCAGCTGGGTGGTCTGAAGACTCACATGCGTACTCACACAGGTGAGAAACCCTACAGGTGTGAGGAATGCAGCAGGCAGTTCAGTTATCTTCCTAATTTGAAAACTCACATGCGGATTCACACAGGGGAAAAACCCTACATGTGTGAGAAGTGCGGCAGGCGGTTCCGTAAGCTTC…
BL61801	Sc0000024:104096-104732	+	6	linc	AC092364.1		GTGCAAGTGCTGCAGGTATGGAACCAACTTCCGGCACACGCCGTCAACCGAAACACCGTCAGCGGATTTAAGACACCATCAACGGATTCAAGACACCATCTACGGATTTAAGACACCATCAACGGACTTCAGAACAGTAACTGTTGACAAGCTCTTATACGAGACAATGTTATACATTCCTGACGCAGTATACTGTTGTCAACATAATGTTGTAGAGTATTAGCCTGGGCATACATAGCTAGATGTATTGATGTTTCCAGATATATTCAATGTTTACCACCGGTGATATTCATAGCATGTCCGACAAATGTACAATGTATGTCGCTTACGTGTTACTCGAAATACACACTTTCTCCGGAGTAATGATTTACTCCGGAGCACCAGTTGCACTTAACGTTA…
---------------------
BL95453	Sc0000042:1086227-1088853	-	27	coding	ENSG00000001561		ATGGCGTCGTCCCATCTAGGTCTAGCAGCTTTGCTCTCTCTGTTGTTTGTGATCTCTACCTCATCGGCTGCTCCCGTGCCGGATGGAAGAGGCGGCAAACTCCTGCTCGTCATCCTGGACGGGTTCCGGTGGGACCTGGACCGGCTGGAGGACCTGCCGAACCTGGCCGCCTTCTCGGCCGAGGGCGTGAACGTGCCGTACGTCACTCCTGCCTACGTCACGCTAACAGTGCCCTGTATCTTCACCATTTTGACAGGTTGTCACCCAGAAACCCACGGCGTTCTTCATAACATATTTTTCGACAAGTCCACTGGGGATTTCGCCTTTCCAGAAGAGGTGGATAATTCCACCCAGATTCTCGACCCCGGCATCGAACCGATCGTAGTGACGGCCAGCCGA…
BL05794	Sc0000042:1090744-1113972	+	28	coding	ENSG00000112796		ATGGCGACACCTCGTCTAGCAGCTTTGCTCTCTCCGCTGTTTCTGATCACCATCCTGACGACCTCCGCCGCTGGTGGAAGAAGCCACGGCAGACTCCTGCTCGTCATCCTGGACGGGTTCCGGTGGGACCTGGACCGCCTGGAGGACTTGCCGAACCTGGCCGCCTTCTCGGCCGAGGGGGTGAACGTGCCGTACGTCACTCCTACTTACGTGACAATGACAGTGCCCAGTATCTTCACCATCGTGACAGGACTTTACCCGGAAAGCCACGGTGTTTTGTACAACTTTCTTTTCGACAAGTCAACGGGGCAGGTCATGTTTCCGGAAAATGCCCAAAATTCAACGGATGTTCTGAACGCCGGAGTGGAGCCGCTTTGGGTGACGGCCAGAAAGCAGGGC…
BL34346	Sc0000042:1122533-1123108	-	29	linc	AL035701.1		ATTGCCAACTTTTTGTGTGCATAAAAATCTACAATGTGTCGATGAGAAGATAAGAACAACCAGTCAGTTCTTTGAAATATACCCTGACGAAAATCGGCCTTCTAGTGGCGTGCCCAACTGGCGGAATCCCTAGATCTCAGGGCAGGGGGCTTATCTCGCTTGTGAAAAAAATACTTCTTCATGAAGCACTTTTACAGATGATATTACATATTTGCGAAAATGTAGAAGGAATATGAAGGTTGGTAACCATTTTTTTAATGTCTGATATTATAGATATGAAATGTTATTAATTGTTGCATACTTGTTCATGTTTCTCCAATATTTGCTTGGAAGGAGGCTGTACTGTTACACAATAGATTGGACAATGTGAGCCTGCTCAATGTGCAATAATCGTTGAAT…
---------------------
BL95512	Sc0000050:227215-231561	-	5	coding	ENSG00000156831		CGATAGATATCATATGATCTTCTCACATATAAAACAGAAACGCTTTTGGGAAAGCAGCTTGCAACATCACCTACTTCACCGTCCGCGAGCGCCCTCTCGCGGTTTAGTTCATAAGTGAAATGAAAGCTATTATCGTAAGGTCTCGCGAGACGTAGCCATTTTGCCGCGAAATTTAGTGCTCCGGCTTGGGAGCGCACAACTTTCGAAACTCTCAGAATTTACACCGTTTTCTGCGTTTTTGTGGACAGATCGAGCGTCTTCTAGGATTGAAGCTATCTTCCTTACATTCTCAAGATTACGTAGGACCTTTGAGGCACCAGGGTTGGCGTCGGAGAAAGAGAAATCGAACAAAAAGCAAAGATCATCATCCTCCTCAAAATGGCGGTGAGCGCAGCACAC…
BL95511	Sc0000050:232580-251847	-	6	coding	ENSG00000173334		TGAAGGGGAGGGGAGGTTTCAGACCAGGCAGGACACGCAGGTAGCGCCATGGAGGGCCGTACTTACCGTCAGTTCTGCCTCTAATTCGGGGTCGGCCGGGAAGATCGGGCCAGCCCGGTTAGTTCGGCTAGCTCAACTCAAGCCTACGGAGTGTCGTGGAGCTTCAGAGCATCGCCGATCCCGAAATAAAGGCATCCAGAGCCGAAAGGAAGAGAGGAGTTGGGGCCTACCCTGGTCTGAGGTCCGGCCATCTTGCGAAGGACGTTACGTTGTAAGCAGCACGGAGGGGGTGATTCACGTCTTGCGCAACGCCTTCCGATCTTGAGACATAGTCATTGTTGCCACTGTGGATCGCAATTTTTCCTTGGACATTTTCCATTGCAGCTGGACTCGCCACTT…
BL41653	Sc0000050:290544-291605	+	7	linc	TCONS_00014852		CGTCCTGTTTGGCTATTTGGCTATGATGCAAAGCCTTCCTAGTGCTCGAGGCCTCTATGACGCATGTGCAACAGGTGTACAGCACACAATGGGCTCTTGCCTGGCCTTGAGTACTGACTACGAACACAGGAACAATGGAATGCTTCGAAAAACGTCAGAGTCACCGTGTGTGCCCGAAGAAAATTGGAAAATTGTTCTGTTAACATGTTCGTATGCAAATAAGCTAAAAGCTGGACAACGAAAGTTTAAGTAACCTTGACTCTTGATCTTTCCAACATTCTTTGTAGACAAGGCGGCTATTGGACAATATTGTTACATGACGTCGTTGTGGAACTCACTTTTTACGAAATATTCTTCTGTGTAACCTGCAGTGTATTGCGTCATGGCTATAATAACAGT…
---------------------
BL08143	Sc0000066:761117-830758	+	33	coding	ENSG00000047936		CACAAATAATGTTGGGAAGTTGTAACTCGCGTTTCTCCCCAGCATGGTCGCCGAGCTTATACGCGCTTTTCTGCTGTTTTCAGTCGTGTTTTCGCGATCAGACGCCCAGGATCTACTCACAGAATGTACAGAACGATGTGACAGTAGTATGCTCATAACAAATGCCATCGACAGAGACCTGTCATGTGACGCTAGCTGCAAGATCACCTCCTGCCAGACAGGATGTGGTTCCTGGACAAACACATCTCTAGCAGACTGCACAAGAGTGTGTAATGAAAGTTTTACAGCCAACTCCACAGTGAAAGTAGCACCTTGTTCTACCGGCTGCACATTCGCACAAGATGTCTATGTTGAAAGAATAAAAGCTCGCTTGAACACCCCCTCCACCCCCAGCAGTGC…
BL22064	Sc0000066:861636-912300	-	35	coding	ENSG00000170162		CGGGGCTCGCGGCGGGTTGTGCCATCCTGTAGGACGGGCTGCTAAGCTAGTTAGTTCTCGCTGGTCGACACCACACACACCAGCTGACTTACATACCAGAGCCCGTGGACGGCATTCATGCGCAGCGGCCTGTCGCTGGACCAGTCGGCGGCGGAACGTGCGAGGCGGCCCGAAGGATCTACCGTGAGCGACCCGGAGCGAACATGTCCTGTATCGATGTGATGTTCCAGCCATACCAGCACCACTTCTTCTCTCACCCTGCCCCGACTCAGCAGTTCGAGCTGTACCGGAAGATGCAAGAGTCCACCTTGGGTCTGAGCTCGACCTCGGCCGCAGCGGACTTCACGTCGCACTCCGTCGGGCACACCTCCTCCGCCGTCCCGAGCAGCTCGGCCGGGA…
BL64814	Sc0000066:925846-926912	-	36	linc	Z98880.1		CGGACACAGTCTGGGCGTCGCTGCCCTCTTTGATGGCACATGAAGTCCCTTTTAAGCGCTTACGGAAATAAATACCGACTTGAGCCGAGTCCTTACCTGGCTAAATCGCCTGAAATCCCGGCTATTACGGCCCAGTCTGTGTCTGTAAGGATGGGCTTGGAAATACATTTCACGGTTTGCACTGACTTTGCTAGATTTAAATACAGTTAGCTAAAGCTTAAGTCTTCTTGgtagttgttgtattagtactagtagtggtagtagtagtagtagtaataatagtaatacatgcagaagtagaagtagtatttgtagcagatctagaagtgcatattctagtaatagtaatagCACATGTTGTATTACTATGGTTTATTTATTCGTCAATGGCTAAAACGT…
---------------------
BL95642	Sc0000080:534174-545939	-	26	coding	ENSG00000240224		ATGGGAATCGTCCTAAAGATTCGATGTTTCGCCATTCTGCTAGTTTTCCTGGGATTTCTGATCAGACACAGGAGCAACGCAGAGAAGGTTCTGTTTGTACCTCCGCCAGTAGGCAACAGCCACTGGATGAATCAGGCCAAAATAGGCCTCGCTTTGGTGGACAAAGGTCATATCGTGTCTGTGGTTGTTTCAGGGGACATTGTAGAAAAACGGCGGGCAGAGTGGCCAGACTTCCAGTTTGAGGCATTCCACGACCAGGGAACCCAGGCAAGGCTCCAGGAAATACAAGCCCAGGCGGTTTCCGCGGCTGGAGAATTGTCCCTCTTCAAAACAGCAGAGGTATTCTCTATGTCCCAAGGTATAAAGGAATACTGTACCCTGTTGTTGGGTGACAGTAAC…
BL95641	Sc0000080:547829-549586	-	27	coding	ENSG00000244474		ATGCCCAATATGGTTCAGGTTGGGGGACTGAATGTCCGTGTGGCCGCCCCCCTTACTGAGGACATGGAAGCGTTTGTCCAGAGCTCTGGAGACGATGGAGTGATTGTGGTCAGTTTCGGGTCGATGGTCAAGACGATGTCGGCGGAGAGGCGAGAAGTCTTCGCGGCAGCCTTCGCCCGACTCCGACAGAAGGTGGTGTGGCGGTACGTGGGAGAGAAACCGACCGGTCTGGGCAACAACACCAAACTACTGGCCTGGCTGCTTCAGAACGACCTACTGGCCCACCCAAAGACCCGAGCTTTCATCACTCACGCTGGGTCGAACGGATTGTACGAGGCCCTGCACCACGGCTTGCCCATGGTCTGTCTGCCGCTGTTCTCGGATCAGCCCGGCAACGCG…
BL70524	Sc0000080:584184-585767	+	28	linc	AC114812.2		CTTCCCATCAATGGTCTGAAGATAATCTATATTTTTTTTAACTCCGCAGGGTTCCATCTTACAATCTAGTATCAAGAGCGAGAAGAAGTCGAAGGGGAGAACAGGATGGCCACAGCACGTCTGGGCACTGGAACTCAAGCCTTGAGAGAAACGGACTTGAACAGTATATACTAGTATCCCCACACCTGCTACGTCTACCTGAAAACTACAGGAACTGCTTGTACATCTTAAGAAACCAAGCTGGCCTTGACCACAAGAAGGAAGGATATGCGTCTCTGTCTTCTAGAAACTTCAAGAAACCCAACACAAGGAGTGGGAAGGTAGTAAGTAACTTCAGATGGAAAGGAGAGAACAGGCTAGCGGATATGTAGAGAGAAGGGACCTCACAGTCCGAACGAA…
---------------------
BL19666	Sc0000083:305410-313078	-	12	coding	ENSG00000139344		ATGTCTGGAGGTAAGTTGTTGGTTCGTGGAGCCCGGCAGGCGGTGCTGGTGTGTCGGGCGGGGGAGAGGGCGCTACGTGGGGAGGACATGAAAACACTCGCCTCGCTGGAACAGGACGGGGACAACGGGGTCAGCCTGGTCGTCGGAAGCGATGGACTGATCGAGGCAGTTGGCCATGATGCTGACATCCAGGAGAAATATGGCAGTACCAAGTTTGACAGAGTCATAGACGCAGCAGGGATGAGTGTATTACCAGGTCTGATAGACGGCCACACCCATCCAGTCTGGGCAGGTGACAGGGTGCATGAGTTTGCCATGAAGCTGGCAGGTGCCACGTACATGGAGGTCCACAAAGCCGGCGGAGGGATCAACTTCACCGTGGAGCACACGCGCGGCGCC…
BL16890	Sc0000083:313500-329282	+	13	coding	ENSG00000165972		ATGGCGTCTGCGCATAGCTCGTTGCTATGACCAACCTCGTTTTGGTGTTGTTATGGTGGACACCAAATCAAAACTTGGCGCTCGGAGACATTTTCTGTGACTTTTTCGTCTATTTTCGGCAAAGAGAGGTTTTGACATACAGATATGTCTACGGTGTCGAGGCAGTCATCGGCGGCTTCGCCGGTCTCGGCGAATTCCAAATCTCGGGCAGGCACGGCCTCGCGACAATCCGGGCGTGTCACCTTCCCACAATCCCCTGGGTCGGGCGCGGGATCTCCACTGTCAGCAGGAACAGAGCTTGCCCCCGACCACAACCCCTTCACAATGCCGGTAGAGAATGACATCTTCATCCTTAGGGACAAAGAGAGGCAGAAGAAGAAAGCGGAGAGGGTAAAACAA…
BL84269	Sc0000083:336466-338221	+	14	linc	AC090001.1		CTCTGTTTGGGTCAACTGCGGACTGTCGGCTTTCAAATAAGGAGATTTCCCCGGGAATCTGATACATTTACGGCTGTTCTAATAGTCCGGGACCCGCCCCGCAGATATACACTCGGCTATTGTTTACGTTTTCGCGCGATGATGCCAGCGGCACACGAGTCGCAAAGGGATGTTCCCGGGTGGGAGGGGCGGCGAGACAAGATCGGAGCGGTAGGGCGGGGTACTAATTAATAGTAATTGGCACCTCCCTTTGAGTTGATAGCTGGATGGCTTCCTGCGAAACAGCGAAACAAGTATTTTGTTTATATCTTGTACTGGGAAGAACTCAGCCAAATGATGAAAGCCATGAAACGCCTGAAGGCTGACAGCATCACAAAGTAACAAAGCAAACATATCGTT…
---------------------
BL19666	Sc0000083:305410-313078	-	12	coding	ENSG00000139344		ATGTCTGGAGGTAAGTTGTTGGTTCGTGGAGCCCGGCAGGCGGTGCTGGTGTGTCGGGCGGGGGAGAGGGCGCTACGTGGGGAGGACATGAAAACACTCGCCTCGCTGGAACAGGACGGGGACAACGGGGTCAGCCTGGTCGTCGGAAGCGATGGACTGATCGAGGCAGTTGGCCATGATGCTGACATCCAGGAGAAATATGGCAGTACCAAGTTTGACAGAGTCATAGACGCAGCAGGGATGAGTGTATTACCAGGTCTGATAGACGGCCACACCCATCCAGTCTGGGCAGGTGACAGGGTGCATGAGTTTGCCATGAAGCTGGCAGGTGCCACGTACATGGAGGTCCACAAAGCCGGCGGAGGGATCAACTTCACCGTGGAGCACACGCGCGGCGCC…
BL16890	Sc0000083:313500-329282	+	13	coding	ENSG00000165972		ATGGCGTCTGCGCATAGCTCGTTGCTATGACCAACCTCGTTTTGGTGTTGTTATGGTGGACACCAAATCAAAACTTGGCGCTCGGAGACATTTTCTGTGACTTTTTCGTCTATTTTCGGCAAAGAGAGGTTTTGACATACAGATATGTCTACGGTGTCGAGGCAGTCATCGGCGGCTTCGCCGGTCTCGGCGAATTCCAAATCTCGGGCAGGCACGGCCTCGCGACAATCCGGGCGTGTCACCTTCCCACAATCCCCTGGGTCGGGCGCGGGATCTCCACTGTCAGCAGGAACAGAGCTTGCCCCCGACCACAACCCCTTCACAATGCCGGTAGAGAATGACATCTTCATCCTTAGGGACAAAGAGAGGCAGAAGAAGAAAGCGGAGAGGGTAAAACAA…
BL66046	Sc0000083:336538-338381	-	15	linc	LINC02410		gtcgatatttattggggggggaggggtggtgcaaactgggtccggtaaaaaaaaattcgatggccctccccccggctcaaaattattttcaatggccctcccccccgctcaatttttttttcaatggccctccccccggctctgaaaatttttcgatggccctccccccCATTTTTCATGACTTTCCACATGAACATGTTACTGAATAAAAACTTTGCTGTAGTGATGCTTGACTGGGACAGCGGGCGTATTCGGGGTTGTCCTGACGCACACGCAACATATCATTCGCGTTTCTCCCAAAATACATAGAGTCGACTTTTCATTTTGGCAACAGTGCATTATAAGACTTACCTTGCCTCAGCGTTCCCGGCAACCCAGAAGgcaatctagggcggctcc…
---------------------
BL15125	Sc0000091:946106-979449	+	31	coding	ENSG00000088930		TGTTGTTCTATTGACCAATGAGAAGGCTCGTAATGACTCGGTGCAGGAAACGTTTTCATTGCATTCTGGGACTACACAGACGATCGCCTCCAACATTTTGACAAAGAAAATTTTAGTTTTCTTGGCGTGAAAAAACGTACCTAATCTCCCAAGATGGGAGTTCCGGCCTTCTTCGCCTGGCTGAGTAAGAAGTACCCGAGCATCGTGGTGCACTGTGTGGAAGAGAAGCCGAAGGAAGTGAGTGGAGTTAAGATCCCGGTGGACATCAGTAAGCCCAACCCGAACGATGTGGAGTTTGACAACTTGTACTTGGACATGAACGGCATCATTCATCCCTGTTCACATCCCGAGGACAAGCCTGCTCCCAAGAATGTGGATGAGATGATGATCGCCATCTTT…
BL15126	Sc0000091:1009686-1014026	-	32	coding	ENSG00000125816		CTGGGGTCTGTAATTTCCCTATGCGCAATCATATTTCATATGGGACAGATTTATACGTTTATGGACCAATCAGACTAGTTACTTATTTTCTCGGCTCATGCCACTCCTACACCGCAAATCAAAAAAGATTTCACGTCATCCGTTTGCCGAAGCCATGGGAAAGACCCAACCTCTTGTGAATACGTAATGAGGTGCGCTGGGCGTTCTGATTGATAATATCCAACGGGCCTGACTGGGTGAGCAGGACCTGGCCAATTGTGTCCCCTTCACGTCAAGCACCTTGTTTGCCACTTGAAGGTTTGAAACCCCGCCCCCAAACTCAGCCAAGACAAGGCTTCCCAATTAAAGTAAACAGGGCTAGGAGGCGCGCGCAGCTTGGAGCCCCCCGGTGCCGTGCGA…
BL62840	Sc0000091:1014918-1021611	+	33	linc	AL158013.1		AAGAGCTCTTTAGACGACAAGAGTGGAGTATATCACTATTCAAATTTACACATCGTTGAAAGATATTATACTGGATAAGTAGTCTCCTCAACTAGGAGACGGGTACGAGCGTTGCTCAATCAATTTTGGTTTCAGGAAAAAAAGAAAACATTGCTTCTGGAAATGTTTGTTTCGTGAATGCGGGAGGGTTTTTGAGAGACGAAATATGAGTTCTGGGCCAGCCTTTTTGGGTTCTATTAACGCCCAGGCTTGCCGTGAATGATACTTCAGCGTTTATGGCGCGTCTAAAGTGTTGGCACACCGGTTGCAGAGCTAACGTTAACGCTTGTGTGTGCCTTACCGATAGGAACCGAACACATACACGGTCAGAGAGAGAGTCCCATCGCTTAACAGCGAACA…
---------------------
BL22643	Sc0000097:527306-556056	-	11	coding	ENSG00000078043		GTGATCGCCTCGGAGGAAGTTTCATTTGCGAATTTCCGAGTGGACGTGCGGAATTATGACACATTTTGTAGTTCCCTAAAATGATTTAAGTCCTTCTAACACTACAGAGTAAGACGTCCCCAAACTTAGTCTCCAAAGGCGCCGCTATAGTTCTGTCATACCAGGTTTTGGCCTGCAATTTGTGAGGAAAATTCGTTTTCGGCTCAGACGACAAGAGAAAACGTTTTCAGGAGCCATTCGGTAAAATGGCGGATGGCGAAATGGATGCTGCGGAGTTGAAGCATATGATCATGACCTTCAGAGTGTCCGAACTGCAAGTGTTGCTGGGATACGCTGGCCGCAACAAGAGCGGTCGGAAACAGGACCTCATGACGCGTGCCCTTGGCCTCGTTCGGAACG…
BL16167	Sc0000097:556245-578412	+	12	coding	ENSG00000167216		GGTTATTTGCGGTCGCCAGTGGAATGCTTTGGCAGAGCGAAAATTGAAAACGCGACAAAGATGACGGAATTGAGCTACCAGGCGCTGAAAACTGCGAATCAAGCCAGAGAGGCTGATGAACAGAGAGTGGAGTCAAGAAGAAAAAACCTACTTATGCTCATTCTGCATTATCTAAATACTGAAGGGTATTTAGAATCAGTCAAGTCACTGGAACATGAAACTAACCTGAGTCTCAGGAAGTTTGAGGTGTGTGACAACATCGACCTGGAGACTATACTACAGGAATACGAGTCTTACTTCTACATTAAGTTCCAGAAGTATCCAAAGATCACCAAGAAACTGGCTTCCAGTGCTGATAGTGCAAATTCCAGAGTAGGCAGAGGGGGAAAGTTAAGGAGA…
BL90962	Sc0000097:626769-631325	-	13	linc	AC012254.3		GTATCTTCCCGTACACTATGGAACGTCACGAGTAGAAGCAGCCAAGAACAAAGGCTTTTAGGGCAGATCTTTGGGAAAACACCGCGTGCCCCTTTGACGTCAACTATTGTTTTCTGTCAGCAAGTTCGTATATGTCCCGATCGGGACGGGTGACGTGGGCTATTTTTAGCAATTTATGGAAACACCAGCTATTGTTCGTTCGAGAACCAGTTTTGACCGGGCTATAGAGGGCTCTATAAACGGCCAAGAGTTGATGCGGGGATTCAGTTGGTCAGCGAGCTGTGGAACTGCATGCGGTCTCTTCAGCGTCCGTCAGCGTCCGTCACCTCAGCGAGTCACTCTTCGCAAGCGTTGGGTCAACGTCTGACGAGGCAGGCTGAACGGGTCCACTGGATTACC…
---------------------
BL03782	Sc0000174:365364-409343	-	5	coding	ENSG00000106128		CTGTACGACTCTTTTTATTGAACAAATTTATTGTTCTTTGAGGAATAATTTGATAGATACGTGCATTAATGCAAACGTTTTCTTGATTGAATTCTAGGACGAGATCGCCACCGCTTTGAGAGACCGCTACTGCGTTCAGTCCACAGCTGACGTGACTATCGTGCAGTCGAGCTGGGGTTAGCCGTGGTGACGGTAACACGACACTGCCCTGCTACCCTAACAGCTCGTGCGTCTCTACAGACTTTATGTGTGGTTCGTGGGCTGGCTTCCATCGCGAGAACAACACATCTGCCAGGTCAGCGGACGGGGGACCACGATATCCCCACTTGAACTTTTGGCCCCTGGACAGCAGGCCTGACAGGACGGCATGTCGGGCGGCCGAAGGAGGGCTGCGGCTGC…
BL03786	Sc0000174:490040-545491	+	6	coding	ENSG00000078549		ATGTCTGAGCCCGTATCACCAGTCACAGGATACTGTCATGGCGGACCTGACTATCTCGGTTCCTGTTGGCCCGATGCTGCACCTGGCCAAGTCGTGACGTTGCCCTGCCCTGAGCACATCGCCTTCTTCAACCATTCCAGGTTGGTGCAGAGGTTGTGTGGAAACGGAAGCTGGATCATGAACGAACTGAACCAGACCGAGGACTACAGATCGAGCGGCTGTTACATCCCAGAAGAGAAGCAGCACATGACGGACCTGTACACGGTGCAGATCATCTACACAGTCGGGTACTCCCTGTCCCTGGCGTCCCTCACAGTCGCCGCGGGGATACTCATCCGCTTCAGGAAACTCCACTGTATCCGGAACTACATCCACCTACACCTGTTCGTGTCCTTCATC…
BL67055	Sc0000174:557386-558282	-	7	linc	AC006398.1		ATTATTCGTCCAATGTGTATGGTAAATATCTTCCCAAAGACATCCTCGCGGTAGCTTCCTTATATGGATGCCTGAGTCCAGGATGTTCCATTACGGCATTAGTTCAGTGAAACCGCATGTTAAAGGGATTCTATATGTATGATCAGTGAAACTTCCGAGGTTGTCGAACGTGGGTTCTTGTGTTCTGTATGTCTCCTTTgggtttctgatgttttggcttggcactgtatgtactaaatcagtacacacttgcccgttccctgggtattttgtccttagatcactaggtgctattgggacaatacgcagagtCCCATTTGGTTCAccacatacagttcaaggacaaacaaccatctcttaacagagacgggggcgccataaacgttctaggacttttga…
---------------------
BL18433	Sc0000193:10762-46357	-	1	coding	ENSG00000092978		ACATGTAGTAACAATGTCTCCTTGCTAGACAGCTTTGAACTGTTGATTTTGAGGTTTTTGGAGCGCCATACCGCCGGCGCTTAGGCAATCAACATGATTTAATAGAGACTGTGTCTTTTTGTCAGACAACTTCGAACTGTTGACTCAATTTGAGGATTTTGGAGCCCCATACCGCCGGTGCTTAGGCAATCAACATGATTTTAATACAGAGACCGCGTCTTTTTGTCAGACAACTTCGAACTGTTGACTTTGAGGTTTTTGGGCCGAGTTGAGTAGGGAGATGGGCCGAGTTGACTTGGGAGATGGCAAAGTTGACTGGGCCAAGTTGGTAATGGGCCAAGTCGTTTGACATCCTCCTGTGATCACTAACTTTTGTCTTCAGGAAACATGTTGCCTCAG…
BL06324	Sc0000193:47535-53068	+	2	coding	ENSG00000162814		CTTCGCTAACCCGTGCTGTTTGTTTACTCTCCTACTTCAGATGTTATGATTTGACCAGATGGGCGAAGGGTGTTGATTAATCCCTCATTCTGTTCTAAATTATGCCGGGTCAGGTGATGATTGGGGAGGGGGGCAGGCTGCTTGTGTCCTTCGAAGACCACATCGACAACCACACATAATTTGTTGGCATANATTGTTGGCATACACCACGATCATGATTATCTAATGAGAAGATGATGGACACGTGTCAATGTTTAGCCTCCTAAATGAGATACGCATAATTTTACTAAGTTGCGGTCTTACGTTGACACGTCCGAGCAAACAAACACAAGCCAGCTGACGTAACTGCGCAGGAAAGTCAGTCCAACAAACATCCATTCACACCAGATCTGCAACTAA…
BL33122	Sc0000193:65390-67054	-	3	linc	LINC00210		AATCTGCAGAAGACGGTCTTCTGAATGCAAAAAACCGGAGGTTTCCAGGGCGAAGTTCGGCTGCAGGGCTCTGATGACACAAGGCTGGAGAAGACTACTACCCCAGCCTGACAGACGCTTCTACCTGAATGAGATCAAATAGCACTGAACTCAAGAGTTCTACTTCTAGTGTGTTGTTGAGCCAACACACTATGTTCCTCAACTAAGCCAAAGTTTCAGAATTTGTTTTTAACTGAATGTGACATATCATAATTCATAAGCCACAATATGCTGGTGCCATCAGTCGCTTGCTTTTATTTTACTATAGTGAAGCACAAAACAAAAGATAAAAGTTGAAATATAGTTACAGCTTTGTATGAACTTTGTTGTTGCTTCTCATGGTTGGACTGTCTTTTTATA…
---------------------
BL25651	Sc0000194:17677-18411	+	1	coding	ENSG00000197013		ATGCGGACTCACACAAGGGAGAAACCCTACAAGTGTGAGGAGTGCTGCAGGCAGTTCAGTAAAGCAAGTAACCTGAAGGTACATATGCGGACTCACACAGGGGAGAAACAGTACAGGTGTGAGGAGTGCAGCAGACAGTTAAGTGATCCGGCTAGTCTGAAGAGACACATGCGAACTCACACAGGTGAGAAACCCTACAGGTGTGAGGAGTGCAGTAGTCAGTTCACTCAGCTGGGTAATCTGAAGACTCACATGCTGACTCACACAGGGGAGAAACCCTACATGTGTGAGGAGTGCAGGAGGCGGTTTAGTAAGCTTGATGATCTGAAGAGACACATACGGACTCATACAGGGGGGAAACCCTATAAATGTGAGGAGTGCAGCAAGTCGTTCAGTGAG…
BL08647	Sc0000194:20816-21958	+	2	coding	ENSG00000197020		ATGCGGACTCACACAGGGGAAAAACCCTACAGGTGTGAGGAGTGCGGCAGGCAGTTCAGTAAAGCGGATCATCTAAAGACACACATGAGGATTCACACAGGGGAAAAACCCTACGGGTGTGAGGAGTGCAGCAGGCAGTTCAGTACACCAGGTAGTCTGAAGATACACATGCGGATTCACAGTGGGGAGAAACCCTACAAATGTGAGAAGTGCGGCAGGCAGTTCATTCAGCTGGGTGATCTGAAGACACACATGCTGACTCATACAGGCGAGAAACCCTACAGGTGTGAGGAGTGCAGTAGGCAGTTTGGTACACCAGGGAATCTAAAGACACACATTCGGACTCACACAGGACAGAAACCCTACATTTGTGAGGAGTGCAGCAGGCAGTTCAATCAG…
BL49481	Sc0000194:76565-79621	-	3	linc	AC092364.1		CTTCAGTAAAGAAGAACTTCACTTCATCTTTGGCACTTGAAAACTATTTAATCCCTTTTTATACGTCTACTATGGGCGTTGTTATAATCTGAACGTAATAATGATAACAACTGGGACGTCATATCCACGAATGTGGTTCAGCCGCGGCGAGGGCAAAGGTTACAGCTGTGCGTGCAGCATGGCAGCTTACCACAGTGTTGTTTTCCGGCCATCATGTGGGGGGGATCGAGAGGATCATTTTTATTTGGTCAATGAAGTCAAACATTTTCAATGAAGTCACAGACCGCAAAGAGAGAGAGGCTTCTACTTCACTGAGGCAAGAAGAAGCCTTCTACACCAAGTCGTCCTAAGGTATCCTAAGGTATGTACAGTCAAAACCtccatttttaaatagttaag…
---------------------
BL10432	Sc0000219:6250-32500	+	1	coding	ENSG00000138792		CCCTCCTTAAGTTTCAAAGAGGTTACAGTGAACACAAGGCAACGCTGTGTTCCACCTGGCACGACTATGTTTGCCAGCGGCCACTTTTCTATTTGCTCTCATCTTGTTTGAATAGGAAACTCCCCAGTATGTGAACTGTAGCTAAACTTTAACTACAACTTTGTTTTCTGGGGAAATACAGACTGAGTGCCGGGTTCTGTCGCGTGACAACGCCCACTGTTAATTGGTTCTCCCTCACATCACCCCCTGTGGGTAGTCACCGGTTTCCTCTCCTCTCCATACAACAATGGCTTCCTGTCTGGAAAAGTTTGGGAAGAAGAGACTGCTCTTGCTCGTTGGGTTCCTCGTAGTCGTCGCGGCTATCATCGGTCTCATCGTCGGCGTAACTGCTAACCAGTC…
BL12801	Sc0000219:242372-280982	-	6	coding	ENSG00000164093		TACACTGTGCTCTTTTTTTCTTGGCCAAACAGAGTTGAGCCGACCGCATGTACTTAGTTTACTCTGCGTGTTTCAAGTGGTGTTGGCCGTACTTACGTCTAGTGCTCCCCACACCTGCGGTCTACCCTTATACAGGACGAAACTAGACGGCAAATTCGCTGTAGTTACCGAGAAAATCAGGATCTAGGACGTGAAACGGTGGACAGTACTGTTGTTTTCTCTCTCACTGACGTTCGGTTGGAGGGACGAGTGGATTTGCCACAGGACTGGATGGCGTCTAGCAACGACGTGAAGCCTCACCACGCNGATGGCGTCTAGCAGCGACGTGAAGCCTCACCACGCGGCGATCAACATGACCGCGGCCGCAGCAGCAGGGCTCGGCGGGACCCCCGACGGTAC…
BL57370	Sc0000219:288737-296781	+	7	linc	LINC01438		TTTTAAACCTCCTTGGCATAATTCAGCACACAATTGCTGACGTTAACAAACTTGCCAATTTTTCTGTGGCATTTTCGTCTTATCTAGTTTTGTTTTTATCATCTCTAGTTTCGGCATGTAAATACAGTTTTGTTTCATGATTTGGTGAGCGTTTAATTTTGTATACTGTCTCTGGAATATCTTGGTTTTAGAACTACAATTTGTACCTGTCATAATGCTATGGACAATGTACGTATTTGTCTAAATGCTACATTAAACAGACAACGTTAAATGTCACGAAACTAGCGCCAGAAGATGAGCGTTCAATCCAATATTGTCTGGCAGAAATCACGGCGGATGTTTTACTGCAATTTTAGAGTTCTGATACCTTAAGACCTTTATCGTGTTCATCATCTATAA…
---------------------
BL08388	Sc0000273:95242-108869	+	4	coding	ENSG00000184302		GTGCGAACCACAATGGATACGTCTGCGCGGTCCACGGATAAATTCCTTCAAGAATTCTCACGATTCTTATTTGAATTTCAAGTAAGAAAAAATGCTGGTATGTATTTATTTGTAGATTTGTGCGGGGGGGTGACAATAGGAGAAGTGCATGAAAAAGGCGGGAATACCCCGCCCTCGTCCGTGCCGCCTGTCAATTATAACAGTCACGTATTGGCAGAGAAATTCGCACAAGCGTTTCTGTACTTACGTTACATAGGACCGCGCAACGATACTTTTCCACAGACGTTATACGACTATTTTAAAAAGTTGCCGTTTTTTTTCTCTTTCTCACATGTTATAGCTAGTTATCATTCTGAGTCCTAATAGGTTACCTGACACGTTGTTTAGCCTGGCCATGTG…
BL08389	Sc0000273:181371-189931	-	5	coding	ENSG00000126778		CATATATTCCGTGGCATTACGCCTAACCACGCGTATATTAGGCGTTCCCTCCCTCTGGCCCCGACATTCGGGGTCACAGTACCTAAAGAGGGAGCTAAACAAACCAGACGGTGCCCGTTCTGTGTCTTTTAACATAACAAAAAAACGCTCTCCTCCTAGCTCATTTAGAAAGGCCCGTGGTGGGATGGTTGGCTTTGTACTCTGACCCCGAAGCAATCCATCCCTGCCCGACTCTTTCCTGTACTGCTCACCCAAGCACGCCCCACGTCTTGGCCTGTACGGCTCCTTATACTCCCAGAACAAGAAACCAGACTTGTAAAAATCATCAGAAAAATCGTGACCAAAAGAAAACACATCTCTCAGGCCAACAATACATGTTTGATTAGTGGTGACCCACGG…
BL52347	Sc0000273:203414-219013	-	6	linc	TCONS_00022526		ATCTTCGAGGGAGTGGCATGTTTCAGTCACAAAGGATGGATATGACGACACTTATGACCAGCTTATGCCTGACATTTTCGCGCCAAGTCCCCGGATTAACCCGTCTTTTAGCAAATCGCACCGAGATTGTGAGATGGGCGCCGCTGGAAAATTCACCCGTCAGCCGCTAACAGCCACCACGTCAGGTGGGTCTGGGGTTTGTCAAACGACGTAAAAATGCCATTTCTGTTTTGGGTCGGAGATCTCGGCATATCAACTTCGGGGGTGTACTGAGAGATGTTCTCAGTCTGCACACTGCAGGCTAGCCCAGAACGTTTGGGGGTTCTGTCCTTCTGGACTGAAGATAGAGGACTGGAGAAAACGTGTGCGCTTCTTCACTCAACGACTACACAGCGCCCG…
---------------------
BL08388	Sc0000273:95242-108869	+	4	coding	ENSG00000138083		GTGCGAACCACAATGGATACGTCTGCGCGGTCCACGGATAAATTCCTTCAAGAATTCTCACGATTCTTATTTGAATTTCAAGTAAGAAAAAATGCTGGTATGTATTTATTTGTAGATTTGTGCGGGGGGGTGACAATAGGAGAAGTGCATGAAAAAGGCGGGAATACCCCGCCCTCGTCCGTGCCGCCTGTCAATTATAACAGTCACGTATTGGCAGAGAAATTCGCACAAGCGTTTCTGTACTTACGTTACATAGGACCGCGCAACGATACTTTTCCACAGACGTTATACGACTATTTTAAAAAGTTGCCGTTTTTTTTCTCTTTCTCACATGTTATAGCTAGTTATCATTCTGAGTCCTAATAGGTTACCTGACACGTTGTTTAGCCTGGCCATGTG…
BL08389	Sc0000273:181371-189931	-	5	coding	ENSG00000170577		CATATATTCCGTGGCATTACGCCTAACCACGCGTATATTAGGCGTTCCCTCCCTCTGGCCCCGACATTCGGGGTCACAGTACCTAAAGAGGGAGCTAAACAAACCAGACGGTGCCCGTTCTGTGTCTTTTAACATAACAAAAAAACGCTCTCCTCCTAGCTCATTTAGAAAGGCCCGTGGTGGGATGGTTGGCTTTGTACTCTGACCCCGAAGCAATCCATCCCTGCCCGACTCTTTCCTGTACTGCTCACCCAAGCACGCCCCACGTCTTGGCCTGTACGGCTCCTTATACTCCCAGAACAAGAAACCAGACTTGTAAAAATCATCAGAAAAATCGTGACCAAAAGAAAACACATCTCTCAGGCCAACAATACATGTTTGATTAGTGGTGACCCACGG…
BL52353	Sc0000273:236048-237783	-	7	linc	AC093702.1		CGATAACAAAGATGGGAATACGAGAAGGACCAGAGAGGCTGTGAAATGAAAGTGCAGTGTTGTACAGTGTGTAGTAACCTGATTCTAGCCTCTGGCCAACTGTTGGCTTGAAAATATCACCTGGCCCGTGGCATCCCTACGGTGGAAACCCTGTGGATCTGATTACTGGGAATATTCCAAAAAAACTCAGGGGGTCATTTTACAGAAGGTCTGCGGGGCCTGGCGCACCTTTTCATGCTGTTGTCGATGTGCTCCGCACGGAGCCTCACAGAAAAGACCTTCTCGGTCTGCTGCGCCCCTCCCCGTGGTGACGGCACACAGACTCCCAACACTGGCTCGGCGATTCGATTCTCTCCGCGACCGAGGGTGCTTTTCTGGTGTCCTACCCCGCGCAGTAAG…

## Sheet: expression in Bla
ID	Cirri_b-#	Cirri_b-R	Eggs_G_a-#	Eggs_G_a-R	Eggs_G_b-#	Eggs_G_b-R	Embr_10h_b-#	Embr_10h_b-R	Embr_10h_o-#	Embr_10h_o-R	Embr_11h_G_a-#	Embr_11h_G_a-R	Embr_11h_G_b-#	Embr_11h_G_b-R	Embr_15h_a-#	Embr_15h_a-R	Embr_15h_b-#	Embr_15h_b-R	Embr_15h_G_a-#	Embr_15h_G_a-R	Embr_15h_G_b-#	Embr_15h_G_b-R	Embr_18h_G_a-#	Embr_18h_G_a-R	Embr_18h_G_b-#	Embr_18h_G_b-R	Embr_24h_o-#	Embr_24h_o-R	Embr_27h_G_a-#	Embr_27h_G_a-R	Embr_27h_G_b-#	Embr_27h_G_b-R	Embr_32cells_a-#	Embr_32cells_a-R	Embr_32cells_b-#	Embr_32cells_b-R	Embr_32cells_G_a-#	Embr_32cells_G_a-R	Embr_32cells_G_b-#	Embr_32cells_G_b-R	Embr_32cells_G_c-#	Embr_32cells_G_c-R	Embr_36h_d-#	Embr_36h_d-R	Embr_36h_e-#	Embr_36h_e-R	Embr_36h_G_a-#	Embr_36h_G_a-R	Embr_50h_G_a-#
BL02382	472	2.09	4796	23.95	7479	27.53	6731	27.84	5164	26.57	3393	13.83	3172	13.1	1069	6.96	1132	6.86	1968	6.66	1636	6.87	1147	4.37	1366	4.75	1077	5.47	2543	9.34	2623	11.89	6983	52.76	7326	50.17	11538	50.95	12198	40.01	11514	47.64	742	6.22	1220	9.39	3417	14.77	1921
BL20528	29	1.13	115	5.05	699	22.64	189	6.88	516	23.37	158	5.67	142	5.16	20	1.15	9	0.48	8	0.24	12	0.44	20	0.67	36	1.1	59	2.64	13	0.42	21	0.84	44	2.93	86	5.18	128	4.98	1060	30.6	162	5.9	8	0.59	21	1.42	36	1.37	16
BL21777	0	0	0	0	0	0	9	3.78	0	0	0	0	0	0	0	0	0	0	0	0	0	0	0	0	0	0	0	0	0	0	0	0	0	0	0	0	0	0	0	0	0	0	0	0	0	0	0	0	0
BL23696	108	1.36	1	0.01	0	0	2	0.02	0	0	0	0	0	0	5	0.09	5	0.09	4	0.04	9	0.11	0	0	0	0	17	0.25	37	0.39	71	0.92	10	0.21	7	0.14	1	0.01	0	0	7	0.08	14	0.33	5	0.11	277	3.41	212
BL26716	0	0	0	0	0	0	12	0.25	24	0.61	26	0.53	4	0.08	6	0.19	9	0.27	19	0.32	11	0.23	1	0.02	8	0.14	4	0.1	1	0.02	0	0	0	0	0	0	0	0	0	0	0	0	0	0	0	0	9	0.19	4
BL33122	31	13.21	16	7.68	3	1.06	16	6.36	24	11.87	12	4.7	22	8.73	7	4.38	11	6.4	17	5.53	16	6.46	55	20.15	67	22.38	8	3.91	15	5.3	23	10.02	14	10.17	1	0.66	1	0.42	24	7.57	0	0	4	3.22	3	2.22	38	15.79	7
BL34346	218	3.66	33	0.62	115	1.6	93	1.46	49	0.95	245	3.78	292	4.57	289	7.13	268	6.15	443	5.68	413	6.57	222	3.21	247	3.25	110	2.12	283	3.94	246	4.22	1570	44.92	1645	42.67	2008	33.58	157	1.95	2296	35.98	285	9.04	120	3.5	220	3.6	515
BL34463	2	0.07	0	0	0	0	22	0.68	9	0.35	22	0.67	19	0.59	2	0.1	5	0.23	8	0.2	12	0.38	1	0.03	3	0.08	2	0.08	3	0.08	0	0	0	0	0	0	0	0	0	0	0	0	0	0	0	0	1	0.03	2
BL35238	25	0.43	0	0	0	0	4	0.06	3	0.06	1	0.02	11	0.18	1	0.03	1	0.02	1	0.01	0	0	0	0	0	0	0	0	0	0	0	0	0	0	0	0	0	0	5	0.06	0	0	0	0	0	0	0	0	0
BL38170	10	0.22	0	0	2	0.04	0	0	0	0	0	0	0	0	7	0.22	3	0.09	16	0.26	12	0.24	3	0.06	8	0.13	20	0.49	12	0.21	0	0	0	0	0	0	2	0.04	0	0	0	0	2	0.08	17	0.64	6	0.13	15
BL38782	25	1.36	0	0	0	0	6	0.3	6	0.38	34	1.7	30	1.52	130	10.38	150	11.14	343	14.23	300	15.45	244	11.41	244	10.4	341	21.25	840	37.83	534	29.68	0	0	0	0	0	0	0	0	0	0	167	17.15	195	18.41	308	16.33	258
BL38852	42	1.04	12	0.34	12	0.25	0	0	2	0.06	103	2.35	70	1.62	29	1.06	24	0.81	34	0.64	27	0.64	24	0.51	9	0.18	11	0.31	30	0.62	9	0.23	4	0.17	1	0.04	8	0.2	12	0.22	6	0.14	10	0.47	5	0.22	13	0.31	4
BL39635	85	3.15	0	0	0	0	0	0	0	0	0	0	0	0	0	0	1	0.05	0	0	0	0	0	0	0	0	0	0	2	0.06	1	0.04	0	0	0	0	0	0	0	0	0	0	0	0	1	0.06	8	0.29	12
BL41653	0	0	0	0	0	0	0	0	0	0	0	0	0	0	0	0	0	0	0	0	0	0	0	0	0	0	1	0.04	20	0.64	0	0	0	0	0	0	0	0	0	0	0	0	0	0	0	0	0	0	0
BL41904	169	3.04	0	0	0	0	120	2.01	129	2.69	115	1.9	94	1.58	33	0.87	26	0.64	44	0.6	46	0.78	76	1.18	52	0.73	157	3.24	352	5.25	285	5.24	5	0.15	16	0.44	6	0.11	0	0	8	0.13	82	2.79	37	1.16	263	4.62	273
BL42364	12	0.14	0	0	0	0	0	0	1	0.01	2	0.02	0	0	0	0	0	0	0	0	0	0	0	0	0	0	1	0.01	0	0	0	0	0	0	1	0.02	1	0.01	7	0.06	1	0.01	0	0	0	0	0	0	12
BL42493	29	1.03	6	0.24	20	0.59	2	0.07	1	0.04	3	0.1	0	0	0	0	0	0	0	0	0	0	0	0	0	0	0	0	0	0	0	0	6	0.36	7	0.39	7	0.25	21	0.55	18	0.6	0	0	0	0	0	0	1
BL43288	1	0.31	0	0	0	0	0	0	2	0.72	0	0	2	0.58	2	0.91	1	0.42	21	4.95	12	3.51	4	1.06	2	0.48	1	0.35	6	1.54	6	1.9	0	0	0	0	0	0	0	0	0	0	0	0	0	0	5	1.51	2
BL43485	429	4.8	8	0.1	260	2.42	156	1.63	65	0.84	91	0.94	112	1.17	58	0.95	63	0.96	147	1.26	62	0.66	104	1	112	0.98	199	2.55	343	3.18	218	2.49	283	5.4	300	5.19	353	3.93	17	0.14	502	5.24	193	4.08	286	5.56	260	2.84	598
BL48403	0	0	9	0.54	1	0.04	647	32.04	374	23.04	358	17.47	335	16.57	297	23.16	421	30.54	917	37.15	650	32.69	1526	69.66	2467	102.68	467	28.42	646	28.41	208	11.29	0	0	0	0	1	0.05	0	0	2	0.1	0	0	41	3.78	371	19.21	286
BL49148	3145	44.96	6	0.1	4	0.05	16	0.21	4	0.07	12	0.16	22	0.29	13	0.27	14	0.27	22	0.24	0	0	88	1.08	61	0.68	194	3.18	650	7.7	767	11.21	0	0	3	0.07	3	0.04	1	0.01	5	0.07	768	20.74	121	3	831	11.58	2554
BL49481	10	0.64	0	0	0	0	2	0.12	7	0.52	2	0.12	6	0.36	0	0	0	0	0	0	0	0	0	0	1	0.05	0	0	1	0.05	1	0.06	0	0	0	0	2	0.13	1	0.05	1	0.06	0	0	0	0	5	0.31	33
BL52347	118	1.75	0	0	0	0	0	0	1	0.02	0	0	1	0.01	2	0.04	5	0.1	0	0	9	0.13	0	0	5	0.06	7	0.12	14	0.17	4	0.06	0	0	0	0	0	0	0	0	0	0	3	0.08	5	0.13	12	0.17	160
BL52353	45	0.42	0	0	0	0	3	0.03	11	0.12	0	0	5	0.04	0	0	1	0.01	0	0	0	0	0	0	0	0	20	0.21	1	0.01	0	0	0	0	2	0.03	0	0	0	0	14	0.12	0	0	1	0.02	1	0.01	0
BL53024	581	9.34	279	5.05	52	0.69	76	1.14	56	1.04	23	0.34	51	0.76	67	1.58	56	1.23	112	1.37	67	1.02	32	0.44	78	0.98	25	0.46	198	2.64	67	1.1	0	0	1	0.02	0	0	205	2.44	0	0	103	3.13	42	1.17	78	1.22	65
BL54861	0	0	0	0	0	0	0	0	0	0	0	0	2	0.11	0	0	0	0	0	0	0	0	0	0	6	0.28	0	0	0	0	0	0	0	0	0	0	0	0	0	0	0	0	0	0	0	0	0	0	0
BL55463	18	0.52	0	0	0	0	0	0	0	0	0	0	0	0	0	0	0	0	1	0.02	3	0.08	0	0	0	0	2	0.07	2	0.05	2	0.06	0	0	0	0	0	0	0	0	0	0	0	0	0	0	0	0	15
BL56140	52	1.15	3	0.07	17	0.31	483	9.99	130	3.35	279	5.69	292	6.03	155	5.05	165	5	285	4.82	195	4.1	186	3.55	192	3.34	84	2.14	209	3.84	211	4.78	75	2.83	72	2.47	70	1.55	28	0.46	82	1.7	50	2.09	42	1.62	78	1.69	108
BL57370	1424	2.95	0	0	0	0	0	0	1	0	0	0	0	0	1	0	0	0	0	0	0	0	0	0	0	0	1	0	4	0.01	4	0.01	0	0	2	0.01	0	0	0	0	0	0	3	0.01	4	0.01	6	0.01	7
BL57655	12	0.37	0	0	0	0	0	0	1	0.04	0	0	0	0	0	0	0	0	0	0	0	0	0	0	0	0	0	0	0	0	0	0	0	0	0	0	0	0	0	0	0	0	0	0	0	0	0	0	0
BL58800	2	0.08	0	0	0	0	8	0.29	69	3.1	27	0.96	15	0.54	0	0	7	0.37	21	0.62	4	0.15	0	0	8	0.24	3	0.13	7	0.22	0	0	1	0.07	0	0	0	0	0	0	0	0	0	0	5	0.34	0	0	0
BL59605	118	0.96	11	0.1	77	0.52	46	0.35	42	0.4	20	0.15	36	0.27	3	0.04	5	0.06	5	0.03	2	0.02	31	0.22	47	0.3	11	0.1	107	0.72	43	0.36	4	0.06	3	0.04	11	0.09	3	0.02	1	0.01	4	0.06	10	0.14	24	0.19	37
BL61801	9	0.34	0	0	2	0.06	7	0.25	7	0.3	1	0.03	1	0.03	0	0	0	0	1	0.03	0	0	0	0	2	0.06	1	0.04	6	0.19	5	0.19	0	0	5	0.29	1	0.04	0	0	2	0.07	0	0	0	0	9	0.33	24
BL62558	4	0.12	6	0.2	0	0	0	0	1	0.03	1	0.03	0	0	0	0	0	0	0	0	0	0	0	0	0	0	0	0	8	0.19	6	0.18	5	0.25	6	0.27	2	0.06	4	0.09	3	0.08	0	0	1	0.05	1	0.03	0
BL62840	9	0.08	0	0	0	0	0	0	0	0	0	0	0	0	1	0.01	0	0	0	0	0	0	0	0	12	0.09	0	0	15	0.11	0	0	0	0	0	0	0	0	0	0	0	0	0	0	0	0	23	0.21	3
BL63533	141	0.88	882	6.19	437	2.26	211	1.23	294	2.12	54	0.31	43	0.25	147	1.34	122	1.04	325	1.54	224	1.32	13	0.07	18	0.09	8	0.06	38	0.2	28	0.18	678	7.19	736	7.08	1201	7.45	108	0.5	1095	6.36	17	0.2	12	0.13	17	0.1	8
BL64814	5	0.15	0	0	0	0	0	0	0	0	0	0	0	0	0	0	0	0	0	0	0	0	0	0	0	0	0	0	0	0	0	0	0	0	0	0	0	0	0	0	0	0	0	0	0	0	0	0	0
BL66046	3	0.3	0	0	0	0	1	0.09	2	0.23	1	0.09	0	0	1	0.14	1	0.13	3	0.23	4	0.37	4	0.34	0	0	0	0	8	0.65	4	0.4	0	0	0	0	0	0	0	0	0	0	0	0	1	0.17	0	0	2
BL66360	2669	32.45	0	0	0	0	0	0	0	0	0	0	0	0	0	0	0	0	0	0	0	0	0	0	0	0	0	0	0	0	0	0	0	0	0	0	0	0	0	0	0	0	0	0	0	0	0	0	0
BL67055	0	0	0	0	0	0	8	0.21	0	0	6	0.16	10	0.26	2	0.08	3	0.12	24	0.52	2	0.05	6	0.15	0	0	0	0	0	0	0	0	0	0	0	0	0	0	1	0.02	0	0	0	0	0	0	0	0	0
BL68659	4	0.49	1	0.14	4	0.41	1	0.11	0	0	0	0	0	0	1	0.18	0	0	0	0	0	0	4	0.42	0	0	2	0.28	0	0	0	0	5	1.05	1	0.19	5	0.61	8	0.73	12	1.38	8	1.86	4	0.86	3	0.36	72
BL68900	74	0.93	0	0	0	0	4	0.05	1	0.01	5	0.06	0	0	32	0.59	25	0.43	47	0.45	63	0.75	80	0.86	58	0.57	44	0.63	109	1.13	67	0.86	2	0.04	5	0.1	15	0.19	1	0.01	6	0.07	37	0.87	9	0.2	48	0.59	70
BL70460	1	0.02	0	0	0	0	3	0.04	2	0.04	0	0	0	0	4	0.09	1	0.02	3	0.04	0	0	15	0.2	13	0.16	14	0.25	14	0.18	7	0.11	0	0	0	0	0	0	0	0	0	0	10	0.29	4	0.11	7	0.1	0
BL70524	488	7.49	0	0	0	0	4452	63.76	2340	41.7	2632	37.15	2462	35.21	1646	37.12	1738	36.46	3366	39.44	3236	47.06	1746	23.05	1819	21.89	2836	49.92	7061	89.81	5258	82.53	0	0	5	0.12	0	0	0	0	0	0	6056	175.64	3024	80.63	6603	98.85	8133
BL72725	75	0.65	0	0	0	0	2	0.02	0	0	0	0	3	0.02	0	0	0	0	0	0	0	0	0	0	1	0.01	0	0	0	0	0	0	0	0	0	0	0	0	0	0	0	0	2	0.03	0	0	0	0	2
BL76639	12	0.5	0	0	0	0	2	0.08	7	0.34	3	0.12	0	0	6	0.37	11	0.63	3	0.1	12	0.48	4	0.14	5	0.16	1	0.05	21	0.73	4	0.17	0	0	0	0	0	0	0	0	0	0	6	0.48	5	0.37	3	0.12	6
BL78145	1	0.05	11	0.66	2	0.09	0	0	0	0	0	0	2	0.1	0	0	0	0	0	0	0	0	0	0	0	0	7	0.43	0	0	0	0	2	0.18	6	0.49	13	0.69	11	0.43	7	0.35	1	0.1	5	0.46	3	0.16	0
BL78928	18	0.19	0	0	3	0.03	19	0.19	5	0.06	11	0.11	22	0.22	58	0.92	43	0.63	65	0.54	66	0.67	58	0.54	46	0.39	75	0.93	541	4.84	69	0.76	10	0.18	11	0.18	23	0.25	18	0.14	29	0.29	72	1.47	54	1.01	74	0.78	53
BL79733	0	0	45	1.23	107	2.15	15	0.34	9	0.25	5	0.11	11	0.25	4	0.14	3	0.1	6	0.11	15	0.34	1	0.02	1	0.02	7	0.19	5	0.1	3	0.07	72	2.97	92	3.44	96	2.31	35	0.63	133	3	9	0.41	17	0.71	5	0.12	0
BL79865	17	0.25	214	3.58	154	1.9	57	0.79	26	0.45	32	0.44	33	0.46	3	0.07	8	0.16	13	0.15	20	0.28	14	0.18	10	0.12	3	0.05	0	0	4	0.06	6	0.15	6	0.14	37	0.55	54	0.59	24	0.33	1	0.03	4	0.1	0	0	6
BL81207	NA	0	NA	0	NA	0	NA	0	NA	0	NA	0	NA	0	NA	0	NA	0	NA	0	NA	0	NA	0	NA	0	NA	0	NA	0	NA	0	NA	0	NA	0	NA	0	NA	0	NA	0	NA	0	NA	0	NA	0	NA
BL82992	12	0.8	0	0	0	0	0	0	1	0.08	0	0	0	0	0	0	0	0	1	0.05	0	0	0	0	0	0	0	0	1	0.06	2	0.14	0	0	0	0	0	0	0	0	1	0.06	0	0	0	0	0	0	0
BL83080	7	0.6	0	0	0	0	0	0	0	0	0	0	0	0	0	0	0	0	0	0	0	0	0	0	0	0	0	0	0	0	0	0	0	0	0	0	0	0	0	0	0	0	0	0	0	0	0	0	0
BL83549	0	0	0	0	0	0	1	0.03	2	0.07	4	0.11	0	0	3	0.13	3	0.12	0	0	4	0.11	5	0.12	0	0	0	0	0	0	0	0	0	0	0	0	0	0	0	0	0	0	0	0	0	0	0	0	0
BL84269	NA	0	NA	0	NA	0	NA	0	NA	0	NA	0	NA	0	NA	0	NA	0	NA	0	NA	0	NA	0	NA	0	NA	0	NA	0	NA	0	NA	0	NA	0	NA	0	NA	0	NA	0	NA	0	NA	0	NA	0	NA
BL84418	0	0	0	0	0	0	0	0	0	0	4	0.13	0	0	0	0	0	0	0	0	0	0	0	0	0	0	0	0	0	0	0	0	0	0	0	0	0	0	0	0	0	0	0	0	1	0.06	0	0	0
BL88002	940	17.94	1671	35.92	3051	48.34	764	13.6	529	11.72	594	10.42	622	11.06	948	26.58	1090	28.43	2074	30.21	1447	26.16	2134	35.03	2046	30.62	3279	71.76	4497	71.11	3074	59.99	463	15.06	497	14.65	905	17.21	2161	30.52	789	14.05	1804	65.05	1325	43.92	2316	43.11	2942
BL88007	19	0.83	35	1.73	146	5.32	13	0.53	3	0.15	8	0.32	1	0.04	5	0.32	5	0.3	6	0.2	12	0.5	3	0.11	6	0.21	5	0.25	16	0.58	6	0.27	1	0.07	0	0	0	0	37	1.2	5	0.2	0	0	6	0.46	17	0.73	14
BL88764	655	9.97	72	1.23	29	0.37	10	0.14	23	0.41	3	0.04	3	0.04	1	0.02	3	0.06	8	0.09	0	0	0	0	8	0.1	9	0.16	38	0.48	32	0.5	2	0.05	0	0	11	0.17	21	0.24	17	0.24	31	0.89	16	0.42	60	0.89	259
BL89644	26	0.48	0	0	0	0	0	0	0	0	0	0	0	0	0	0	0	0	0	0	0	0	0	0	0	0	0	0	0	0	0	0	0	0	0	0	0	0	0	0	0	0	0	0	0	0	0	0	0
BL90848	0	0	0	0	0	0	18	0.92	0	0	0	0	0	0	0	0	0	0	0	0	0	0	0	0	0	0	0	0	10	0.45	6	0.33	0	0	0	0	0	0	0	0	0	0	0	0	0	0	0	0	0
BL90962	29	0.66	0	0	0	0	13	0.28	9	0.24	7	0.15	20	0.43	11	0.37	8	0.25	28	0.49	53	1.15	27	0.53	26	0.47	38	1	83	1.57	85	1.99	0	0	0	0	0	0	1	0.02	1	0.02	69	2.98	96	3.82	94	2.1	90
BL91140	42	0.58	0	0	0	0	0	0	0	0	3	0.04	0	0	0	0	1	0.02	0	0	0	0	3	0.04	0	0	3	0.05	29	0.33	0	0	0	0	0	0	0	0	0	0	0	0	0	0	1	0.02	0	0	10
BL91143	5	0.14	0	0	0	0	0	0	0	0	0	0	0	0	0	0	0	0	0	0	0	0	0	0	0	0	3	0.09	3	0.07	1	0.03	0	0	0	0	0	0	0	0	0	0	0	0	0	0	0	0	1
BL91553	26	0.57	0	0	0	0	0	0	2	0.05	0	0	1	0.02	32	1.03	54	1.62	73	1.22	83	1.72	42	0.79	35	0.6	77	1.93	57	1.03	50	1.12	0	0	0	0	0	0	0	0	0	0	30	1.24	23	0.87	26	0.56	43
[truncated: 49 more columns]

## Sheet: Raw_output_LincOFinder
Hypnc_BL60128	-3	>344.1	<28.3	#ENSG00000117868,Pos:917,Strand:-,Chr:7,BL:BL04777	ENSG00000213199,Pos:877,Strand:+,Chr:7,BL:BL10006	ENSG00000173041,Pos:302,Strand:-,Chr:7,BL:BL73495
	ENSG00000180787,Pos:106,Strand:+,Chr:17,BL:BL73495	ENSG00000108684,Pos:432,Strand:-,Chr:17,BL:BL10006
	ENSG00000139372,Pos:786,Strand:+,Chr:12,BL:BL24944	ENSG00000179195,Pos:991,Strand:+,Chr:12,BL:BL73495	ENSG00000139641,Pos:537,Strand:+,Chr:12,BL:BL04777	ENSG00000110881,Pos:383,Strand:+,Chr:12,BL:BL10006
	ENSG00000117868,Pos:917,Strand:-,Chr:7,BL:BL04777	ENSG00000213199,Pos:877,Strand:+,Chr:7,BL:BL10006	ENSG00000173041,Pos:302,Strand:-,Chr:7,BL:BL73495
	ENSG00000198393,Pos:1029,Strand:+,Chr:12,BL:BL73495	ENSG00000111319,Pos:52,Strand:-,Chr:12,BL:BL10006
____
Hypnc_BL48403	-2	>0.7	<0.7	#ENSG00000106443,Pos:83,Strand:+,Chr:7,BL:BL05756	ENSG00000189043,Pos:82,Strand:-,Chr:7,BL:BL11653
	ENSG00000106443,Pos:83,Strand:+,Chr:7,BL:BL05756	ENSG00000189043,Pos:82,Strand:-,Chr:7,BL:BL11653
	ENSG00000185633,Pos:579,Strand:-,Chr:12,BL:BL11653	ENSG00000139372,Pos:786,Strand:+,Chr:12,BL:BL24944
____
Hypnc_BL20528	-5	>2.6	<0.7	#ENSG00000120094,Pos:779,Strand:-,Chr:17,BL:BL12289	ENSG00000141293,Pos:778,Strand:-,Chr:17,BL:BL06743	ENSG00000173917,Pos:780,Strand:-,Chr:17,BL:BL01409	ENSG00000108468,Pos:776,Strand:-,Chr:17,BL:BL24937	ENSG00000120075,Pos:783,Strand:-,Chr:17,BL:BL11265
	ENSG00000128645,Pos:845,Strand:+,Chr:2,BL:BL12289	ENSG00000128654,Pos:846,Strand:+,Chr:2,BL:BL24569
	ENSG00000120094,Pos:779,Strand:-,Chr:17,BL:BL12289	ENSG00000141293,Pos:778,Strand:-,Chr:17,BL:BL06743	ENSG00000173917,Pos:780,Strand:-,Chr:17,BL:BL01409	ENSG00000108468,Pos:776,Strand:-,Chr:17,BL:BL24937	ENSG00000120075,Pos:783,Strand:-,Chr:17,BL:BL11265
	ENSG00000105996,Pos:145,Strand:-,Chr:7,BL:BL01409	ENSG00000105991,Pos:144,Strand:-,Chr:7,BL:BL12289	ENSG00000005020,Pos:143,Strand:-,Chr:7,BL:BL06743	ENSG00000122565,Pos:141,Strand:+,Chr:7,BL:BL24937	ENSG00000106004,Pos:148,Strand:-,Chr:7,BL:BL11265
	ENSG00000273049,Pos:475,Strand:+,Chr:12,BL:BL11265	ENSG00000094916,Pos:482,Strand:-,Chr:12,BL:BL24937
____
Hypnc_BL38782	-5	>3.3	<0.7	#ENSG00000120068,Pos:786,Strand:-,Chr:17,BL:BL02690	ENSG00000120075,Pos:783,Strand:-,Chr:17,BL:BL11265	ENSG00000173917,Pos:780,Strand:-,Chr:17,BL:BL01409	ENSG00000120094,Pos:779,Strand:-,Chr:17,BL:BL12289	ENSG00000141293,Pos:778,Strand:-,Chr:17,BL:BL06743
	ENSG00000037965,Pos:478,Strand:+,Chr:12,BL:BL02690	ENSG00000273049,Pos:475,Strand:+,Chr:12,BL:BL11265
	ENSG00000105996,Pos:145,Strand:-,Chr:7,BL:BL01409	ENSG00000105991,Pos:144,Strand:-,Chr:7,BL:BL12289	ENSG00000005020,Pos:143,Strand:-,Chr:7,BL:BL06743	ENSG00000106004,Pos:148,Strand:-,Chr:7,BL:BL11265
	ENSG00000128645,Pos:845,Strand:+,Chr:2,BL:BL12289	ENSG00000128654,Pos:846,Strand:+,Chr:2,BL:BL24569	ENSG00000175879,Pos:841,Strand:+,Chr:2,BL:BL02690
	ENSG00000120068,Pos:786,Strand:-,Chr:17,BL:BL02690	ENSG00000120075,Pos:783,Strand:-,Chr:17,BL:BL11265	ENSG00000173917,Pos:780,Strand:-,Chr:17,BL:BL01409	ENSG00000120094,Pos:779,Strand:-,Chr:17,BL:BL12289	ENSG00000141293,Pos:778,Strand:-,Chr:17,BL:BL06743
____
Hypnc_BL91553	-5	>3.5	<0.7	#ENSG00000170689,Pos:787,Strand:-,Chr:17,BL:BL02747	ENSG00000120068,Pos:786,Strand:-,Chr:17,BL:BL02690	ENSG00000120075,Pos:783,Strand:-,Chr:17,BL:BL11265	ENSG00000173917,Pos:780,Strand:-,Chr:17,BL:BL01409	ENSG00000120094,Pos:779,Strand:-,Chr:17,BL:BL12289
	ENSG00000180818,Pos:474,Strand:+,Chr:12,BL:BL02747	ENSG00000273049,Pos:475,Strand:+,Chr:12,BL:BL11265
	ENSG00000180806,Pos:477,Strand:+,Chr:12,BL:BL02747	ENSG00000037965,Pos:478,Strand:+,Chr:12,BL:BL02690
	ENSG00000078399,Pos:151,Strand:-,Chr:7,BL:BL02747	ENSG00000106004,Pos:148,Strand:-,Chr:7,BL:BL11265	ENSG00000105996,Pos:145,Strand:-,Chr:7,BL:BL01409	ENSG00000105991,Pos:144,Strand:-,Chr:7,BL:BL12289
	ENSG00000128645,Pos:845,Strand:+,Chr:2,BL:BL12289	ENSG00000128654,Pos:846,Strand:+,Chr:2,BL:BL24569	ENSG00000128709,Pos:840,Strand:+,Chr:2,BL:BL02747	ENSG00000175879,Pos:841,Strand:+,Chr:2,BL:BL02690
	ENSG00000170689,Pos:787,Strand:-,Chr:17,BL:BL02747	ENSG00000120068,Pos:786,Strand:-,Chr:17,BL:BL02690	ENSG00000120075,Pos:783,Strand:-,Chr:17,BL:BL11265	ENSG00000173917,Pos:780,Strand:-,Chr:17,BL:BL01409	ENSG00000120094,Pos:779,Strand:-,Chr:17,BL:BL12289
____
Hypnc_BL91552	-5	>3.5	<0.7	#ENSG00000170689,Pos:787,Strand:-,Chr:17,BL:BL02747	ENSG00000120068,Pos:786,Strand:-,Chr:17,BL:BL02690	ENSG00000120075,Pos:783,Strand:-,Chr:17,BL:BL11265	ENSG00000173917,Pos:780,Strand:-,Chr:17,BL:BL01409	ENSG00000120094,Pos:779,Strand:-,Chr:17,BL:BL12289
	ENSG00000180818,Pos:474,Strand:+,Chr:12,BL:BL02747	ENSG00000273049,Pos:475,Strand:+,Chr:12,BL:BL11265
	ENSG00000180806,Pos:477,Strand:+,Chr:12,BL:BL02747	ENSG00000037965,Pos:478,Strand:+,Chr:12,BL:BL02690
	ENSG00000078399,Pos:151,Strand:-,Chr:7,BL:BL02747	ENSG00000106004,Pos:148,Strand:-,Chr:7,BL:BL11265	ENSG00000105996,Pos:145,Strand:-,Chr:7,BL:BL01409	ENSG00000105991,Pos:144,Strand:-,Chr:7,BL:BL12289
	ENSG00000128645,Pos:845,Strand:+,Chr:2,BL:BL12289	ENSG00000128654,Pos:846,Strand:+,Chr:2,BL:BL24569	ENSG00000128709,Pos:840,Strand:+,Chr:2,BL:BL02747	ENSG00000175879,Pos:841,Strand:+,Chr:2,BL:BL02690
	ENSG00000170689,Pos:787,Strand:-,Chr:17,BL:BL02747	ENSG00000120068,Pos:786,Strand:-,Chr:17,BL:BL02690	ENSG00000120075,Pos:783,Strand:-,Chr:17,BL:BL11265	ENSG00000173917,Pos:780,Strand:-,Chr:17,BL:BL01409	ENSG00000120094,Pos:779,Strand:-,Chr:17,BL:BL12289
____
Hypnc_BL91555	-5	>3.5	<0.7	#ENSG00000170689,Pos:787,Strand:-,Chr:17,BL:BL02747	ENSG00000120068,Pos:786,Strand:-,Chr:17,BL:BL02690	ENSG00000120075,Pos:783,Strand:-,Chr:17,BL:BL11265	ENSG00000173917,Pos:780,Strand:-,Chr:17,BL:BL01409	ENSG00000120094,Pos:779,Strand:-,Chr:17,BL:BL12289
	ENSG00000180818,Pos:474,Strand:+,Chr:12,BL:BL02747	ENSG00000273049,Pos:475,Strand:+,Chr:12,BL:BL11265
	ENSG00000180806,Pos:477,Strand:+,Chr:12,BL:BL02747	ENSG00000037965,Pos:478,Strand:+,Chr:12,BL:BL02690
	ENSG00000078399,Pos:151,Strand:-,Chr:7,BL:BL02747	ENSG00000106004,Pos:148,Strand:-,Chr:7,BL:BL11265	ENSG00000105996,Pos:145,Strand:-,Chr:7,BL:BL01409	ENSG00000105991,Pos:144,Strand:-,Chr:7,BL:BL12289
	ENSG00000128645,Pos:845,Strand:+,Chr:2,BL:BL12289	ENSG00000128654,Pos:846,Strand:+,Chr:2,BL:BL24569	ENSG00000128709,Pos:840,Strand:+,Chr:2,BL:BL02747	ENSG00000175879,Pos:841,Strand:+,Chr:2,BL:BL02690
	ENSG00000170689,Pos:787,Strand:-,Chr:17,BL:BL02747	ENSG00000120068,Pos:786,Strand:-,Chr:17,BL:BL02690	ENSG00000120075,Pos:783,Strand:-,Chr:17,BL:BL11265	ENSG00000173917,Pos:780,Strand:-,Chr:17,BL:BL01409	ENSG00000120094,Pos:779,Strand:-,Chr:17,BL:BL12289
____
Hypnc_BL91554	-5	>3.5	<0.7	#ENSG00000170689,Pos:787,Strand:-,Chr:17,BL:BL02747	ENSG00000120068,Pos:786,Strand:-,Chr:17,BL:BL02690	ENSG00000120075,Pos:783,Strand:-,Chr:17,BL:BL11265	ENSG00000173917,Pos:780,Strand:-,Chr:17,BL:BL01409	ENSG00000120094,Pos:779,Strand:-,Chr:17,BL:BL12289
	ENSG00000180818,Pos:474,Strand:+,Chr:12,BL:BL02747	ENSG00000273049,Pos:475,Strand:+,Chr:12,BL:BL11265
	ENSG00000180806,Pos:477,Strand:+,Chr:12,BL:BL02747	ENSG00000037965,Pos:478,Strand:+,Chr:12,BL:BL02690
	ENSG00000078399,Pos:151,Strand:-,Chr:7,BL:BL02747	ENSG00000106004,Pos:148,Strand:-,Chr:7,BL:BL11265	ENSG00000105996,Pos:145,Strand:-,Chr:7,BL:BL01409	ENSG00000105991,Pos:144,Strand:-,Chr:7,BL:BL12289
	ENSG00000128645,Pos:845,Strand:+,Chr:2,BL:BL12289	ENSG00000128654,Pos:846,Strand:+,Chr:2,BL:BL24569	ENSG00000128709,Pos:840,Strand:+,Chr:2,BL:BL02747	ENSG00000175879,Pos:841,Strand:+,Chr:2,BL:BL02690
	ENSG00000170689,Pos:787,Strand:-,Chr:17,BL:BL02747	ENSG00000120068,Pos:786,Strand:-,Chr:17,BL:BL02690	ENSG00000120075,Pos:783,Strand:-,Chr:17,BL:BL11265	ENSG00000173917,Pos:780,Strand:-,Chr:17,BL:BL01409	ENSG00000120094,Pos:779,Strand:-,Chr:17,BL:BL12289
____
Hypnc_BL91565	-5	>3.5	<0.7	#ENSG00000170689,Pos:787,Strand:-,Chr:17,BL:BL02747	ENSG00000120068,Pos:786,Strand:-,Chr:17,BL:BL02690	ENSG00000120075,Pos:783,Strand:-,Chr:17,BL:BL11265	ENSG00000173917,Pos:780,Strand:-,Chr:17,BL:BL01409	ENSG00000120094,Pos:779,Strand:-,Chr:17,BL:BL12289
	ENSG00000180818,Pos:474,Strand:+,Chr:12,BL:BL02747	ENSG00000273049,Pos:475,Strand:+,Chr:12,BL:BL11265
	ENSG00000180806,Pos:477,Strand:+,Chr:12,BL:BL02747	ENSG00000037965,Pos:478,Strand:+,Chr:12,BL:BL02690
	ENSG00000078399,Pos:151,Strand:-,Chr:7,BL:BL02747	ENSG00000106004,Pos:148,Strand:-,Chr:7,BL:BL11265	ENSG00000105996,Pos:145,Strand:-,Chr:7,BL:BL01409	ENSG00000105991,Pos:144,Strand:-,Chr:7,BL:BL12289
	ENSG00000128645,Pos:845,Strand:+,Chr:2,BL:BL12289	ENSG00000128654,Pos:846,Strand:+,Chr:2,BL:BL24569	ENSG00000128709,Pos:840,Strand:+,Chr:2,BL:BL02747	ENSG00000175879,Pos:841,Strand:+,Chr:2,BL:BL02690
	ENSG00000170689,Pos:787,Strand:-,Chr:17,BL:BL02747	ENSG00000120068,Pos:786,Strand:-,Chr:17,BL:BL02690	ENSG00000120075,Pos:783,Strand:-,Chr:17,BL:BL11265	ENSG00000173917,Pos:780,Strand:-,Chr:17,BL:BL01409	ENSG00000120094,Pos:779,Strand:-,Chr:17,BL:BL12289
____
Hypnc_BL91564	-5	>3.5	<0.7	#ENSG00000170689,Pos:787,Strand:-,Chr:17,BL:BL02747	ENSG00000120068,Pos:786,Strand:-,Chr:17,BL:BL02690	ENSG00000120075,Pos:783,Strand:-,Chr:17,BL:BL11265	ENSG00000173917,Pos:780,Strand:-,Chr:17,BL:BL01409	ENSG00000120094,Pos:779,Strand:-,Chr:17,BL:BL12289
	ENSG00000180818,Pos:474,Strand:+,Chr:12,BL:BL02747	ENSG00000273049,Pos:475,Strand:+,Chr:12,BL:BL11265
	ENSG00000180806,Pos:477,Strand:+,Chr:12,BL:BL02747	ENSG00000037965,Pos:478,Strand:+,Chr:12,BL:BL02690
	ENSG00000078399,Pos:151,Strand:-,Chr:7,BL:BL02747	ENSG00000106004,Pos:148,Strand:-,Chr:7,BL:BL11265	ENSG00000105996,Pos:145,Strand:-,Chr:7,BL:BL01409	ENSG00000105991,Pos:144,Strand:-,Chr:7,BL:BL12289
	ENSG00000128645,Pos:845,Strand:+,Chr:2,BL:BL12289	ENSG00000128654,Pos:846,Strand:+,Chr:2,BL:BL24569	ENSG00000128709,Pos:840,Strand:+,Chr:2,BL:BL02747	ENSG00000175879,Pos:841,Strand:+,Chr:2,BL:BL02690
	ENSG00000170689,Pos:787,Strand:-,Chr:17,BL:BL02747	ENSG00000120068,Pos:786,Strand:-,Chr:17,BL:BL02690	ENSG00000120075,Pos:783,Strand:-,Chr:17,BL:BL11265	ENSG00000173917,Pos:780,Strand:-,Chr:17,BL:BL01409	ENSG00000120094,Pos:779,Strand:-,Chr:17,BL:BL12289
____
Hypnc_BL54243	-5	>3.5	<0.7	#ENSG00000170689,Pos:787,Strand:-,Chr:17,BL:BL02747	ENSG00000120068,Pos:786,Strand:-,Chr:17,BL:BL02690	ENSG00000120075,Pos:783,Strand:-,Chr:17,BL:BL11265	ENSG00000173917,Pos:780,Strand:-,Chr:17,BL:BL01409	ENSG00000120094,Pos:779,Strand:-,Chr:17,BL:BL12289
	ENSG00000180818,Pos:474,Strand:+,Chr:12,BL:BL02747	ENSG00000273049,Pos:475,Strand:+,Chr:12,BL:BL11265
	ENSG00000180806,Pos:477,Strand:+,Chr:12,BL:BL02747	ENSG00000037965,Pos:478,Strand:+,Chr:12,BL:BL02690
	ENSG00000078399,Pos:151,Strand:-,Chr:7,BL:BL02747	ENSG00000106004,Pos:148,Strand:-,Chr:7,BL:BL11265	ENSG00000105996,Pos:145,Strand:-,Chr:7,BL:BL01409	ENSG00000105991,Pos:144,Strand:-,Chr:7,BL:BL12289
	ENSG00000128645,Pos:845,Strand:+,Chr:2,BL:BL12289	ENSG00000128654,Pos:846,Strand:+,Chr:2,BL:BL24569	ENSG00000128709,Pos:840,Strand:+,Chr:2,BL:BL02747	ENSG00000175879,Pos:841,Strand:+,Chr:2,BL:BL02690
	ENSG00000170689,Pos:787,Strand:-,Chr:17,BL:BL02747	ENSG00000120068,Pos:786,Strand:-,Chr:17,BL:BL02690	ENSG00000120075,Pos:783,Strand:-,Chr:17,BL:BL11265	ENSG00000173917,Pos:780,Strand:-,Chr:17,BL:BL01409	ENSG00000120094,Pos:779,Strand:-,Chr:17,BL:BL12289
____
Hypnc_BL83549	-2	>0.7	<0.7	#ENSG00000180806,Pos:477,Strand:+,Chr:12,BL:BL02747	ENSG00000037965,Pos:478,Strand:+,Chr:12,BL:BL02690
	ENSG00000180806,Pos:477,Strand:+,Chr:12,BL:BL02747	ENSG00000037965,Pos:478,Strand:+,Chr:12,BL:BL02690
	ENSG00000180818,Pos:474,Strand:+,Chr:12,BL:BL02747	ENSG00000273049,Pos:475,Strand:+,Chr:12,BL:BL11265
	ENSG00000128709,Pos:840,Strand:+,Chr:2,BL:BL02747	ENSG00000175879,Pos:841,Strand:+,Chr:2,BL:BL02690
	ENSG00000078399,Pos:151,Strand:-,Chr:7,BL:BL02747	ENSG00000106004,Pos:148,Strand:-,Chr:7,BL:BL11265
	ENSG00000170689,Pos:787,Strand:-,Chr:17,BL:BL02747	ENSG00000120068,Pos:786,Strand:-,Chr:17,BL:BL02690	ENSG00000120075,Pos:783,Strand:-,Chr:17,BL:BL11265
	ENSG00000155438,Pos:644,Strand:-,Chr:2,BL:BL01495	ENSG00000144136,Pos:603,Strand:+,Chr:2,BL:BL96577	ENSG00000144320,Pos:834,Strand:-,Chr:2,BL:BL23715	ENSG00000128710,Pos:839,Strand:+,Chr:2,BL:BL02747
____
Hypnc_BL82041	-3	>285.4	<166.2	#ENSG00000170396,Pos:877,Strand:+,Chr:2,BL:BL23372	ENSG00000115112,Pos:642,Strand:-,Chr:2,BL:BL19118	ENSG00000065802,Pos:1210,Strand:+,Chr:2,BL:BL06039
	ENSG00000170396,Pos:877,Strand:+,Chr:2,BL:BL23372	ENSG00000115112,Pos:642,Strand:-,Chr:2,BL:BL19118	ENSG00000065802,Pos:1210,Strand:+,Chr:2,BL:BL06039
____
Hypnc_BL60587	-3	>285.4	<166.2	#ENSG00000170396,Pos:877,Strand:+,Chr:2,BL:BL23372	ENSG00000115112,Pos:642,Strand:-,Chr:2,BL:BL19118	ENSG00000065802,Pos:1210,Strand:+,Chr:2,BL:BL06039
	ENSG00000170396,Pos:877,Strand:+,Chr:2,BL:BL23372	ENSG00000115112,Pos:642,Strand:-,Chr:2,BL:BL19118	ENSG00000065802,Pos:1210,Strand:+,Chr:2,BL:BL06039
____
Hypnc_BL38468	0	>100000000000.0	<100000000000.0	#No Syntheny found!
____
Hypnc_BL78900	-2	>53.0	<53.0	#ENSG00000175395,Pos:154,Strand:-,Chr:10,BL:BL26003	ENSG00000107611,Pos:79,Strand:-,Chr:10,BL:BL18447
	ENSG00000175395,Pos:154,Strand:-,Chr:10,BL:BL26003	ENSG00000107611,Pos:79,Strand:-,Chr:10,BL:BL18447
	ENSG00000102010,Pos:68,Strand:+,Chr:0,BL:BL95004	ENSG00000147117,Pos:193,Strand:+,Chr:0,BL:BL26003
	ENSG00000113263,Pos:720,Strand:+,Chr:5,BL:BL95004	ENSG00000198939,Pos:851,Strand:+,Chr:5,BL:BL26003
	ENSG00000144451,Pos:1011,Strand:+,Chr:2,BL:BL06738	ENSG00000018510,Pos:849,Strand:+,Chr:2,BL:BL06036
	ENSG00000074966,Pos:223,Strand:-,Chr:4,BL:BL95004	ENSG00000131127,Pos:4,Strand:+,Chr:4,BL:BL26003
	ENSG00000135605,Pos:224,Strand:-,Chr:4,BL:BL95004	ENSG00000250312,Pos:2,Strand:+,Chr:4,BL:BL26003
	ENSG00000010671,Pos:465,Strand:-,Chr:0,BL:BL95004	ENSG00000063587,Pos:775,Strand:+,Chr:0,BL:BL26003
____
Hypnc_BL60024	-3	>158.0	<108.9	#ENSG00000066248,Pos:1165,Strand:-,Chr:2,BL:BL18755	ENSG00000144451,Pos:1011,Strand:+,Chr:2,BL:BL06738	ENSG00000018510,Pos:849,Strand:+,Chr:2,BL:BL06036
	ENSG00000066248,Pos:1165,Strand:-,Chr:2,BL:BL18755	ENSG00000144451,Pos:1011,Strand:+,Chr:2,BL:BL06738	ENSG00000018510,Pos:849,Strand:+,Chr:2,BL:BL06036
____
Hypnc_BL43830	-2	>0.7	<0.7	#ENSG00000163501,Pos:1056,Strand:-,Chr:2,BL:BL06963	ENSG00000187736,Pos:1057,Strand:-,Chr:2,BL:BL05512
	ENSG00000163501,Pos:1056,Strand:-,Chr:2,BL:BL06963	ENSG00000187736,Pos:1057,Strand:-,Chr:2,BL:BL05512
	ENSG00000075303,Pos:410,Strand:-,Chr:7,BL:BL12001	ENSG00000164690,Pos:908,Strand:-,Chr:7,BL:BL06963
____
Hypnc_BL81288	-3	>6.7	<0.7	#ENSG00000204406,Pos:717,Strand:+,Chr:2,BL:BL10011	ENSG00000135999,Pos:718,Strand:+,Chr:2,BL:BL16280	ENSG00000144229,Pos:706,Strand:+,Chr:2,BL:BL11660
	ENSG00000149742,Pos:665,Strand:+,Chr:11,BL:BL06038	ENSG00000196600,Pos:664,Strand:-,Chr:11,BL:BL18452
	ENSG00000146477,Pos:1004,Strand:+,Chr:6,BL:BL06038	ENSG00000112499,Pos:1003,Strand:-,Chr:6,BL:BL18452
	ENSG00000197658,Pos:662,Strand:-,Chr:11,BL:BL06038	ENSG00000149452,Pos:661,Strand:-,Chr:11,BL:BL18452
	ENSG00000149452,Pos:661,Strand:-,Chr:11,BL:BL06038	ENSG00000197658,Pos:662,Strand:-,Chr:11,BL:BL18452
	ENSG00000197208,Pos:447,Strand:+,Chr:5,BL:BL06038	ENSG00000197375,Pos:448,Strand:+,Chr:5,BL:BL18452
	ENSG00000196600,Pos:664,Strand:-,Chr:11,BL:BL06038	ENSG00000149742,Pos:665,Strand:+,Chr:11,BL:BL18452
	ENSG00000112499,Pos:1003,Strand:-,Chr:6,BL:BL06038	ENSG00000146477,Pos:1004,Strand:+,Chr:6,BL:BL18452
	ENSG00000197891,Pos:703,Strand:+,Chr:11,BL:BL06038	ENSG00000168065,Pos:702,Strand:+,Chr:11,BL:BL18452
	ENSG00000168065,Pos:702,Strand:+,Chr:11,BL:BL06038	ENSG00000197891,Pos:703,Strand:+,Chr:11,BL:BL18452
	ENSG00000197375,Pos:448,Strand:+,Chr:5,BL:BL06038	ENSG00000197208,Pos:447,Strand:+,Chr:5,BL:BL18452
	ENSG00000197901,Pos:660,Strand:-,Chr:11,BL:BL06038	ENSG00000184999,Pos:663,Strand:+,Chr:11,BL:BL18452
	ENSG00000184999,Pos:663,Strand:+,Chr:11,BL:BL06038	ENSG00000197901,Pos:660,Strand:-,Chr:11,BL:BL18452
	ENSG00000204406,Pos:717,Strand:+,Chr:2,BL:BL10011	ENSG00000135999,Pos:718,Strand:+,Chr:2,BL:BL16280	ENSG00000144229,Pos:706,Strand:+,Chr:2,BL:BL11660
	ENSG00000137204,Pos:512,Strand:+,Chr:6,BL:BL06038	ENSG00000175003,Pos:1002,Strand:+,Chr:6,BL:BL18452
	ENSG00000175003,Pos:1002,Strand:+,Chr:6,BL:BL06038	ENSG00000137204,Pos:512,Strand:+,Chr:6,BL:BL18452
	ENSG00000172940,Pos:164,Strand:+,Chr:3,BL:BL06038	ENSG00000074416,Pos:694,Strand:-,Chr:3,BL:BL04775
____
Hypnc_BL36930	-3	>292.6	<60.1	#ENSG00000074054,Pos:643,Strand:-,Chr:2,BL:BL02989	ENSG00000183091,Pos:728,Strand:-,Chr:2,BL:BL96585	ENSG00000157985,Pos:1187,Strand:+,Chr:2,BL:BL01412
	ENSG00000002919,Pos:777,Strand:+,Chr:17,BL:BL04780	ENSG00000125691,Pos:516,Strand:-,Chr:17,BL:BL15375
	ENSG00000074054,Pos:643,Strand:-,Chr:2,BL:BL02989	ENSG00000183091,Pos:728,Strand:-,Chr:2,BL:BL96585	ENSG00000157985,Pos:1187,Strand:+,Chr:2,BL:BL01412
	ENSG00000114770,Pos:959,Strand:-,Chr:3,BL:BL96571	ENSG00000163539,Pos:146,Strand:-,Chr:3,BL:BL02989
____
Hypnc_BL30295	-2	>9.9	<9.9	#ENSG00000172940,Pos:164,Strand:+,Chr:3,BL:BL12317	ENSG00000163673,Pos:150,Strand:-,Chr:3,BL:BL08833
	ENSG00000172940,Pos:164,Strand:+,Chr:3,BL:BL12317	ENSG00000163673,Pos:150,Strand:-,Chr:3,BL:BL08833
	ENSG00000137204,Pos:512,Strand:+,Chr:6,BL:BL12317	ENSG00000135318,Pos:676,Strand:+,Chr:6,BL:BL03012
	ENSG00000197891,Pos:703,Strand:+,Chr:11,BL:BL12317	ENSG00000181264,Pos:1202,Strand:+,Chr:11,BL:BL96618
____
Hypnc_BL36491	0	>100000000000.0	<100000000000.0	#No Syntheny found!
____
Hypnc_BL63951	0	>100000000000.0	<100000000000.0	#No Syntheny found!
____
Hypnc_BL43627	-4	>496.6	<45.3	#ENSG00000162601,Pos:739,Strand:-,Chr:1,BL:BL00632	ENSG00000085831,Pos:675,Strand:-,Chr:1,BL:BL22066	ENSG00000134240,Pos:1064,Strand:-,Chr:1,BL:BL06344	ENSG00000143486,Pos:1759,Strand:-,Chr:1,BL:BL13769
	ENSG00000008382,Pos:144,Strand:+,Chr:19,BL:BL00632	ENSG00000105583,Pos:393,Strand:-,Chr:19,BL:BL12478
	ENSG00000162601,Pos:739,Strand:-,Chr:1,BL:BL00632	ENSG00000085831,Pos:675,Strand:-,Chr:1,BL:BL22066	ENSG00000134240,Pos:1064,Strand:-,Chr:1,BL:BL06344	ENSG00000143486,Pos:1759,Strand:-,Chr:1,BL:BL13769
____
Hypnc_BL43632	-4	>496.6	<45.3	#ENSG00000162601,Pos:739,Strand:-,Chr:1,BL:BL00632	ENSG00000085831,Pos:675,Strand:-,Chr:1,BL:BL22066	ENSG00000134240,Pos:1064,Strand:-,Chr:1,BL:BL06344	ENSG00000143486,Pos:1759,Strand:-,Chr:1,BL:BL13769
	ENSG00000008382,Pos:144,Strand:+,Chr:19,BL:BL00632	ENSG00000105583,Pos:393,Strand:-,Chr:19,BL:BL12478
	ENSG00000162601,Pos:739,Strand:-,Chr:1,BL:BL00632	ENSG00000085831,Pos:675,Strand:-,Chr:1,BL:BL22066	ENSG00000134240,Pos:1064,Strand:-,Chr:1,BL:BL06344	ENSG00000143486,Pos:1759,Strand:-,Chr:1,BL:BL13769
____
Hypnc_BL81085	-4	>496.6	<45.3	#ENSG00000162601,Pos:739,Strand:-,Chr:1,BL:BL00632	ENSG00000085831,Pos:675,Strand:-,Chr:1,BL:BL22066	ENSG00000134240,Pos:1064,Strand:-,Chr:1,BL:BL06344	ENSG00000143486,Pos:1759,Strand:-,Chr:1,BL:BL13769
	ENSG00000008382,Pos:144,Strand:+,Chr:19,BL:BL00632	ENSG00000105583,Pos:393,Strand:-,Chr:19,BL:BL12478
	ENSG00000162601,Pos:739,Strand:-,Chr:1,BL:BL00632	ENSG00000085831,Pos:675,Strand:-,Chr:1,BL:BL22066	ENSG00000134240,Pos:1064,Strand:-,Chr:1,BL:BL06344	ENSG00000143486,Pos:1759,Strand:-,Chr:1,BL:BL13769
____
Hypnc_BL57802	-4	>30.2	<1.4	#ENSG00000116761,Pos:790,Strand:+,Chr:1,BL:BL00631	ENSG00000118454,Pos:788,Strand:-,Chr:1,BL:BL21257	ENSG00000213625,Pos:766,Strand:+,Chr:1,BL:BL14562	ENSG00000116133,Pos:725,Strand:-,Chr:1,BL:BL10955
	ENSG00000116761,Pos:790,Strand:+,Chr:1,BL:BL00631	ENSG00000118454,Pos:788,Strand:-,Chr:1,BL:BL21257	ENSG00000213625,Pos:766,Strand:+,Chr:1,BL:BL14562	ENSG00000116133,Pos:725,Strand:-,Chr:1,BL:BL10955
	ENSG00000165280,Pos:152,Strand:-,Chr:9,BL:BL05116	ENSG00000147854,Pos:37,Strand:+,Chr:9,BL:BL14559
____
Hypnc_BL62734	-4	>71.9	<0.7	#ENSG00000162437,Pos:762,Strand:+,Chr:1,BL:BL04241	ENSG00000158966,Pos:761,Strand:+,Chr:1,BL:BL22989	ENSG00000134716,Pos:743,Strand:-,Chr:1,BL:BL09669	ENSG00000117519,Pos:898,Strand:-,Chr:1,BL:BL07945
	ENSG00000162437,Pos:762,Strand:+,Chr:1,BL:BL04241	ENSG00000158966,Pos:761,Strand:+,Chr:1,BL:BL22989	ENSG00000134716,Pos:743,Strand:-,Chr:1,BL:BL09669	ENSG00000117519,Pos:898,Strand:-,Chr:1,BL:BL07945
	ENSG00000161847,Pos:311,Strand:-,Chr:19,BL:BL04241	ENSG00000267673,Pos:309,Strand:-,Chr:19,BL:BL22241	ENSG00000130176,Pos:351,Strand:+,Chr:19,BL:BL07945	ENSG00000255974,Pos:869,Strand:-,Chr:19,BL:BL09669
	ENSG00000198077,Pos:870,Strand:-,Chr:19,BL:BL09669	ENSG00000064666,Pos:34,Strand:+,Chr:19,BL:BL07945
	ENSG00000149591,Pos:1140,Strand:+,Chr:11,BL:BL07945	ENSG00000137714,Pos:1081,Strand:+,Chr:11,BL:BL22241	ENSG00000186104,Pos:264,Strand:-,Chr:11,BL:BL09669
____
Hypnc_BL14896	-3	>201.2	<0.7	#ENSG00000105011,Pos:441,Strand:-,Chr:19,BL:BL13767	ENSG00000072062,Pos:440,Strand:-,Chr:19,BL:BL24074	ENSG00000176490,Pos:92,Strand:-,Chr:19,BL:BL07587
	ENSG00000165023,Pos:310,Strand:-,Chr:9,BL:BL07587	ENSG00000119523,Pos:377,Strand:-,Chr:9,BL:BL03875
	ENSG00000105011,Pos:441,Strand:-,Chr:19,BL:BL13767	ENSG00000072062,Pos:440,Strand:-,Chr:19,BL:BL24074	ENSG00000176490,Pos:92,Strand:-,Chr:19,BL:BL07587
____
Hypnc_BL59039	-3	>201.2	<0.7	#ENSG00000105011,Pos:441,Strand:-,Chr:19,BL:BL13767	ENSG00000072062,Pos:440,Strand:-,Chr:19,BL:BL24074	ENSG00000176490,Pos:92,Strand:-,Chr:19,BL:BL07587
	ENSG00000165023,Pos:310,Strand:-,Chr:9,BL:BL07587	ENSG00000119523,Pos:377,Strand:-,Chr:9,BL:BL03875
	ENSG00000105011,Pos:441,Strand:-,Chr:19,BL:BL13767	ENSG00000072062,Pos:440,Strand:-,Chr:19,BL:BL24074	ENSG00000176490,Pos:92,Strand:-,Chr:19,BL:BL07587
____
Hypnc_BL65644	-4	>44.2	<0.7	#ENSG00000123091,Pos:674,Strand:+,Chr:1,BL:BL05250	ENSG00000162368,Pos:661,Strand:+,Chr:1,BL:BL14523	ENSG00000066135,Pos:592,Strand:+,Chr:1,BL:BL11662	ENSG00000142949,Pos:591,Strand:+,Chr:1,BL:BL10960
	ENSG00000127663,Pos:162,Strand:+,Chr:19,BL:BL11662	ENSG00000105426,Pos:163,Strand:-,Chr:19,BL:BL10960
	ENSG00000123091,Pos:674,Strand:+,Chr:1,BL:BL05250	ENSG00000162368,Pos:661,Strand:+,Chr:1,BL:BL14523	ENSG00000066135,Pos:592,Strand:+,Chr:1,BL:BL11662	ENSG00000142949,Pos:591,Strand:+,Chr:1,BL:BL10960
	ENSG00000107077,Pos:39,Strand:+,Chr:9,BL:BL11662	ENSG00000153707,Pos:41,Strand:-,Chr:9,BL:BL10960	ENSG00000164976,Pos:130,Strand:-,Chr:9,BL:BL16912
____
Hypnc_BL62992	-3	>164.8	<0.7	#ENSG00000127663,Pos:162,Strand:+,Chr:19,BL:BL11662	ENSG00000105426,Pos:163,Strand:-,Chr:19,BL:BL10960	ENSG00000132002,Pos:448,Strand:-,Chr:19,BL:BL19684
	ENSG00000162616,Pos:817,Strand:+,Chr:1,BL:BL19684	ENSG00000116704,Pos:774,Strand:-,Chr:1,BL:BL12482	ENSG00000066135,Pos:592,Strand:+,Chr:1,BL:BL11662	ENSG00000142949,Pos:591,Strand:+,Chr:1,BL:BL10960	ENSG00000126088,Pos:618,Strand:+,Chr:1,BL:BL20859
	ENSG00000137094,Pos:150,Strand:+,Chr:9,BL:BL19684	ENSG00000164976,Pos:130,Strand:-,Chr:9,BL:BL16912	ENSG00000107077,Pos:39,Strand:+,Chr:9,BL:BL11662	ENSG00000153707,Pos:41,Strand:-,Chr:9,BL:BL10960	ENSG00000130958,Pos:348,Strand:-,Chr:9,BL:BL12482
	ENSG00000127663,Pos:162,Strand:+,Chr:19,BL:BL11662	ENSG00000105426,Pos:163,Strand:-,Chr:19,BL:BL10960	ENSG00000132002,Pos:448,Strand:-,Chr:19,BL:BL19684
____
Hypnc_BL90848	-3	>1.0	<0.7	#ENSG00000107249,Pos:15,Strand:-,Chr:9,BL:BL20013	ENSG00000080298,Pos:14,Strand:-,Chr:9,BL:BL16916	ENSG00000106688,Pos:16,Strand:+,Chr:9,BL:BL18111
	ENSG00000107249,Pos:15,Strand:-,Chr:9,BL:BL20013	ENSG00000080298,Pos:14,Strand:-,Chr:9,BL:BL16916	ENSG00000106688,Pos:16,Strand:+,Chr:9,BL:BL18111
	ENSG00000105143,Pos:460,Strand:-,Chr:19,BL:BL18111	ENSG00000132005,Pos:433,Strand:-,Chr:19,BL:BL16916
	ENSG00000174332,Pos:703,Strand:-,Chr:1,BL:BL20013	ENSG00000116212,Pos:708,Strand:+,Chr:1,BL:BL22869	ENSG00000162383,Pos:697,Strand:-,Chr:1,BL:BL18111	ENSG00000137941,Pos:824,Strand:-,Chr:1,BL:BL07946
____
Hypnc_BL86360	-3	>133.9	<29.7	#ENSG00000172031,Pos:875,Strand:+,Chr:1,BL:BL10391	ENSG00000171517,Pos:833,Strand:-,Chr:1,BL:BL30270	ENSG00000132763,Pos:625,Strand:+,Chr:1,BL:BL12484
	ENSG00000216490,Pos:547,Strand:+,Chr:19,BL:BL20860	ENSG00000064547,Pos:599,Strand:-,Chr:19,BL:BL30270	ENSG00000105131,Pos:467,Strand:-,Chr:19,BL:BL10391
	ENSG00000172031,Pos:875,Strand:+,Chr:1,BL:BL10391	ENSG00000171517,Pos:833,Strand:-,Chr:1,BL:BL30270	ENSG00000132763,Pos:625,Strand:+,Chr:1,BL:BL12484
	ENSG00000116406,Pos:1626,Strand:-,Chr:1,BL:BL09667	ENSG00000170989,Pos:925,Strand:+,Chr:1,BL:BL30270
____
Hypnc_BL38037	-3	>101.7	<7.1	#ENSG00000125703,Pos:753,Strand:+,Chr:1,BL:BL13279	ENSG00000134716,Pos:743,Strand:-,Chr:1,BL:BL24921	ENSG00000117543,Pos:924,Strand:-,Chr:1,BL:BL09165
	ENSG00000125703,Pos:753,Strand:+,Chr:1,BL:BL13279	ENSG00000134716,Pos:743,Strand:-,Chr:1,BL:BL24921	ENSG00000117543,Pos:924,Strand:-,Chr:1,BL:BL09165
	ENSG00000130734,Pos:318,Strand:+,Chr:19,BL:BL13279	ENSG00000142453,Pos:328,Strand:+,Chr:19,BL:BL01154	ENSG00000255974,Pos:869,Strand:-,Chr:19,BL:BL24921
____
Hypnc_BL49930	-2	>14.8	<14.8	#ENSG00000123427,Pos:605,Strand:+,Chr:12,BL:BL22067	ENSG00000139269,Pos:584,Strand:+,Chr:12,BL:BL12857
	ENSG00000123427,Pos:605,Strand:+,Chr:12,BL:BL22067	ENSG00000139269,Pos:584,Strand:+,Chr:12,BL:BL12857
	ENSG00000162599,Pos:745,Strand:+,Chr:1,BL:BL07949	ENSG00000137959,Pos:820,Strand:+,Chr:1,BL:BL97100
	ENSG00000144401,Pos:989,Strand:-,Chr:2,BL:BL22067	ENSG00000138381,Pos:891,Strand:+,Chr:2,BL:BL19344	ENSG00000163083,Pos:640,Strand:+,Chr:2,BL:BL12857
	ENSG00000030304,Pos:434,Strand:+,Chr:9,BL:BL13660	ENSG00000147862,Pos:45,Strand:-,Chr:9,BL:BL07949
____
Hypnc_BL77617	-2	>53.0	<53.0	#ENSG00000162599,Pos:745,Strand:+,Chr:1,BL:BL07949	ENSG00000137959,Pos:820,Strand:+,Chr:1,BL:BL97100
	ENSG00000162599,Pos:745,Strand:+,Chr:1,BL:BL07949	ENSG00000137959,Pos:820,Strand:+,Chr:1,BL:BL97100
	ENSG00000105270,Pos:736,Strand:-,Chr:19,BL:BL16919	ENSG00000008441,Pos:417,Strand:+,Chr:19,BL:BL07949
	ENSG00000030304,Pos:434,Strand:+,Chr:9,BL:BL13660	ENSG00000147862,Pos:45,Strand:-,Chr:9,BL:BL07949
	ENSG00000144401,Pos:989,Strand:-,Chr:2,BL:BL22067	ENSG00000138381,Pos:891,Strand:+,Chr:2,BL:BL19344	ENSG00000115295,Pos:162,Strand:+,Chr:2,BL:BL16919
____
Hypnc_BL71937	-3	>65.8	<2.8	#ENSG00000157107,Pos:249,Strand:+,Chr:5,BL:BL06011	ENSG00000145741,Pos:253,Strand:+,Chr:5,BL:BL10791	ENSG00000039537,Pos:137,Strand:-,Chr:5,BL:BL00451
	ENSG00000157131,Pos:734,Strand:+,Chr:1,BL:BL00451	ENSG00000134717,Pos:683,Strand:+,Chr:1,BL:BL10791	ENSG00000132773,Pos:622,Strand:+,Chr:1,BL:BL11297	ENSG00000132780,Pos:628,Strand:+,Chr:1,BL:BL12877
	ENSG00000157107,Pos:249,Strand:+,Chr:5,BL:BL06011	ENSG00000145741,Pos:253,Strand:+,Chr:5,BL:BL10791	ENSG00000039537,Pos:137,Strand:-,Chr:5,BL:BL00451
	ENSG00000118473,Pos:769,Strand:+,Chr:1,BL:BL06011	ENSG00000021852,Pos:735,Strand:-,Chr:1,BL:BL00451	ENSG00000172339,Pos:899,Strand:-,Chr:1,BL:BL07204
____
Hypnc_BL45339	-2	>1.4	<1.4	#ENSG00000135702,Pos:736,Strand:-,Chr:16,BL:BL12874	ENSG00000183196,Pos:734,Strand:-,Chr:16,BL:BL03872
	ENSG00000135702,Pos:736,Strand:-,Chr:16,BL:BL12874	ENSG00000183196,Pos:734,Strand:-,Chr:16,BL:BL03872
	ENSG00000183196,Pos:734,Strand:-,Chr:16,BL:BL12874	ENSG00000135702,Pos:736,Strand:-,Chr:16,BL:BL03872
	ENSG00000132334,Pos:695,Strand:+,Chr:10,BL:BL18831	ENSG00000122863,Pos:303,Strand:+,Chr:10,BL:BL12874
	ENSG00000215790,Pos:46,Strand:-,Chr:1,BL:BL24925	ENSG00000117480,Pos:644,Strand:+,Chr:1,BL:BL03553
____
Hypnc_BL70296	-2	>1.4	<1.4	#ENSG00000135702,Pos:736,Strand:-,Chr:16,BL:BL12874	ENSG00000183196,Pos:734,Strand:-,Chr:16,BL:BL03872
	ENSG00000135702,Pos:736,Strand:-,Chr:16,BL:BL12874	ENSG00000183196,Pos:734,Strand:-,Chr:16,BL:BL03872
	ENSG00000183196,Pos:734,Strand:-,Chr:16,BL:BL12874	ENSG00000135702,Pos:736,Strand:-,Chr:16,BL:BL03872
	ENSG00000132334,Pos:695,Strand:+,Chr:10,BL:BL18831	ENSG00000122863,Pos:303,Strand:+,Chr:10,BL:BL12874
	ENSG00000215790,Pos:46,Strand:-,Chr:1,BL:BL24925	ENSG00000117480,Pos:644,Strand:+,Chr:1,BL:BL03553
____
Hypnc_BL64277	-2	>1.4	<1.4	#ENSG00000156875,Pos:913,Strand:+,Chr:1,BL:BL95015	ENSG00000117620,Pos:911,Strand:+,Chr:1,BL:BL10389
	ENSG00000156875,Pos:913,Strand:+,Chr:1,BL:BL95015	ENSG00000117620,Pos:911,Strand:+,Chr:1,BL:BL10389
	ENSG00000148110,Pos:339,Strand:+,Chr:9,BL:BL95015	ENSG00000165025,Pos:311,Strand:+,Chr:9,BL:BL05104
____
Hypnc_BL79749	-3	>177.9	<60.8	#ENSG00000166073,Pos:90,Strand:-,Chr:15,BL:BL30635	ENSG00000128886,Pos:176,Strand:-,Chr:15,BL:BL19087	ENSG00000173546,Pos:432,Strand:-,Chr:15,BL:BL12182
	ENSG00000104341,Pos:456,Strand:+,Chr:8,BL:BL17989	ENSG00000023287,Pos:287,Strand:-,Chr:8,BL:BL24814
	ENSG00000166073,Pos:90,Strand:-,Chr:15,BL:BL30635	ENSG00000128886,Pos:176,Strand:-,Chr:15,BL:BL19087	ENSG00000173546,Pos:432,Strand:-,Chr:15,BL:BL12182
	ENSG00000105656,Pos:561,Strand:-,Chr:19,BL:BL19087	ENSG00000105516,Pos:1097,Strand:-,Chr:19,BL:BL07260
____
Hypnc_BL79744	-3	>177.9	<60.8	#ENSG00000166073,Pos:90,Strand:-,Chr:15,BL:BL30635	ENSG00000128886,Pos:176,Strand:-,Chr:15,BL:BL19087	ENSG00000173546,Pos:432,Strand:-,Chr:15,BL:BL12182
	ENSG00000104341,Pos:456,Strand:+,Chr:8,BL:BL17989	ENSG00000023287,Pos:287,Strand:-,Chr:8,BL:BL24814
	ENSG00000166073,Pos:90,Strand:-,Chr:15,BL:BL30635	ENSG00000128886,Pos:176,Strand:-,Chr:15,BL:BL19087	ENSG00000173546,Pos:432,Strand:-,Chr:15,BL:BL12182
	ENSG00000105656,Pos:561,Strand:-,Chr:19,BL:BL19087	ENSG00000105516,Pos:1097,Strand:-,Chr:19,BL:BL07260
____
Hypnc_BL40150	-3	>177.9	<60.8	#ENSG00000166073,Pos:90,Strand:-,Chr:15,BL:BL30635	ENSG00000128886,Pos:176,Strand:-,Chr:15,BL:BL19087	ENSG00000173546,Pos:432,Strand:-,Chr:15,BL:BL12182
	ENSG00000104341,Pos:456,Strand:+,Chr:8,BL:BL17989	ENSG00000023287,Pos:287,Strand:-,Chr:8,BL:BL24814
	ENSG00000166073,Pos:90,Strand:-,Chr:15,BL:BL30635	ENSG00000128886,Pos:176,Strand:-,Chr:15,BL:BL19087	ENSG00000173546,Pos:432,Strand:-,Chr:15,BL:BL12182
	ENSG00000105656,Pos:561,Strand:-,Chr:19,BL:BL19087	ENSG00000105516,Pos:1097,Strand:-,Chr:19,BL:BL07260
____
Hypnc_BL75995	-3	>80.6	<9.9	#ENSG00000172817,Pos:324,Strand:-,Chr:8,BL:BL05380	ENSG00000167910,Pos:310,Strand:-,Chr:8,BL:BL21427	ENSG00000104341,Pos:456,Strand:+,Chr:8,BL:BL17989
	ENSG00000167910,Pos:310,Strand:-,Chr:8,BL:BL05380	ENSG00000172817,Pos:324,Strand:-,Chr:8,BL:BL21427	ENSG00000023287,Pos:287,Strand:-,Chr:8,BL:BL24814
	ENSG00000172817,Pos:324,Strand:-,Chr:8,BL:BL05380	ENSG00000167910,Pos:310,Strand:-,Chr:8,BL:BL21427	ENSG00000104341,Pos:456,Strand:+,Chr:8,BL:BL17989
____
Hypnc_BL53908	-2	>9.9	<9.9	#ENSG00000172817,Pos:324,Strand:-,Chr:8,BL:BL05380	ENSG00000167910,Pos:310,Strand:-,Chr:8,BL:BL21427
	ENSG00000172817,Pos:324,Strand:-,Chr:8,BL:BL05380	ENSG00000167910,Pos:310,Strand:-,Chr:8,BL:BL21427
	ENSG00000167910,Pos:310,Strand:-,Chr:8,BL:BL05380	ENSG00000172817,Pos:324,Strand:-,Chr:8,BL:BL21427	ENSG00000104341,Pos:456,Strand:+,Chr:8,BL:BL17989
____
Hypnc_BL51104	-2	>9.9	<9.9	#ENSG00000172817,Pos:324,Strand:-,Chr:8,BL:BL05380	ENSG00000167910,Pos:310,Strand:-,Chr:8,BL:BL21427
	ENSG00000172817,Pos:324,Strand:-,Chr:8,BL:BL05380	ENSG00000167910,Pos:310,Strand:-,Chr:8,BL:BL21427
	ENSG00000167910,Pos:310,Strand:-,Chr:8,BL:BL05380	ENSG00000172817,Pos:324,Strand:-,Chr:8,BL:BL21427	ENSG00000104341,Pos:456,Strand:+,Chr:8,BL:BL17989
____
Hypnc_BL66414	-3	>630.2	<0.7	#ENSG00000115216,Pos:140,Strand:+,Chr:2,BL:BL15627	ENSG00000115241,Pos:139,Strand:-,Chr:2,BL:BL10943	ENSG00000122085,Pos:1231,Strand:-,Chr:2,BL:BL06713
	ENSG00000115216,Pos:140,Strand:+,Chr:2,BL:BL15627	ENSG00000115241,Pos:139,Strand:-,Chr:2,BL:BL10943	ENSG00000122085,Pos:1231,Strand:-,Chr:2,BL:BL06713
____
Hypnc_BL49065	-3	>1.5	<0.7	#ENSG00000198453,Pos:758,Strand:+,Chr:19,BL:BL33088	ENSG00000197050,Pos:759,Strand:+,Chr:19,BL:BL39549	ENSG00000251247,Pos:756,Strand:+,Chr:19,BL:BL33090
	ENSG00000229676,Pos:629,Strand:+,Chr:19,BL:BL33090	ENSG00000197360,Pos:628,Strand:-,Chr:19,BL:BL33088
	ENSG00000256771,Pos:605,Strand:+,Chr:19,BL:BL33090	ENSG00000184635,Pos:606,Strand:+,Chr:19,BL:BL33088
	ENSG00000272602,Pos:1,Strand:+,Chr:4,BL:BL33090	ENSG00000250312,Pos:2,Strand:+,Chr:4,BL:BL33088
	ENSG00000188171,Pos:611,Strand:-,Chr:19,BL:BL33090	ENSG00000160229,Pos:612,Strand:+,Chr:19,BL:BL33088	ENSG00000237440,Pos:610,Strand:-,Chr:19,BL:BL39549
	ENSG00000131127,Pos:4,Strand:+,Chr:4,BL:BL33090	ENSG00000250312,Pos:2,Strand:+,Chr:4,BL:BL39549
	ENSG00000196150,Pos:682,Strand:-,Chr:8,BL:BL33090	ENSG00000147789,Pos:680,Strand:+,Chr:8,BL:BL33088
	ENSG00000147789,Pos:680,Strand:+,Chr:8,BL:BL33090	ENSG00000196150,Pos:682,Strand:-,Chr:8,BL:BL33088
	ENSG00000197050,Pos:759,Strand:+,Chr:19,BL:BL33090	ENSG00000198453,Pos:758,Strand:+,Chr:19,BL:BL39549	ENSG00000251247,Pos:756,Strand:+,Chr:19,BL:BL33088
	ENSG00000198453,Pos:758,Strand:+,Chr:19,BL:BL33090	ENSG00000197050,Pos:759,Strand:+,Chr:19,BL:BL33088	ENSG00000251247,Pos:756,Strand:+,Chr:19,BL:BL39549
	ENSG00000250312,Pos:2,Strand:+,Chr:4,BL:BL33090	ENSG00000272602,Pos:1,Strand:+,Chr:4,BL:BL33088	ENSG00000131127,Pos:4,Strand:+,Chr:4,BL:BL39549
	ENSG00000198453,Pos:758,Strand:+,Chr:19,BL:BL33088	ENSG00000197050,Pos:759,Strand:+,Chr:19,BL:BL39549	ENSG00000251247,Pos:756,Strand:+,Chr:19,BL:BL33090
	ENSG00000234284,Pos:854,Strand:+,Chr:5,BL:BL33090	ENSG00000198939,Pos:851,Strand:+,Chr:5,BL:BL33088
	ENSG00000197134,Pos:625,Strand:+,Chr:19,BL:BL33090	ENSG00000197020,Pos:622,Strand:-,Chr:19,BL:BL39549
	ENSG00000198939,Pos:851,Strand:+,Chr:5,BL:BL33090	ENSG00000234284,Pos:854,Strand:+,Chr:5,BL:BL33088
	ENSG00000197372,Pos:637,Strand:-,Chr:19,BL:BL33090	ENSG00000196081,Pos:634,Strand:-,Chr:19,BL:BL39549
	ENSG00000131127,Pos:4,Strand:+,Chr:4,BL:BL33088	ENSG00000272602,Pos:1,Strand:+,Chr:4,BL:BL39549
	ENSG00000197134,Pos:625,Strand:+,Chr:19,BL:BL33088	ENSG00000197360,Pos:628,Strand:-,Chr:19,BL:BL39549
	ENSG00000183850,Pos:633,Strand:+,Chr:19,BL:BL33090	ENSG00000196081,Pos:634,Strand:-,Chr:19,BL:BL33088	ENSG00000197372,Pos:637,Strand:-,Chr:19,BL:BL39549
	ENSG00000167635,Pos:745,Strand:+,Chr:19,BL:BL33090	ENSG00000142065,Pos:746,Strand:-,Chr:19,BL:BL33088	ENSG00000254004,Pos:749,Strand:-,Chr:19,BL:BL39549
	ENSG00000185177,Pos:295,Strand:-,Chr:7,BL:BL33090	ENSG00000182111,Pos:296,Strand:+,Chr:7,BL:BL33088	ENSG00000223614,Pos:299,Strand:+,Chr:7,BL:BL39549
	ENSG00000160229,Pos:612,Strand:+,Chr:19,BL:BL33090	ENSG00000188171,Pos:611,Strand:-,Chr:19,BL:BL33088	ENSG00000160352,Pos:615,Strand:+,Chr:19,BL:BL39549
	ENSG00000197360,Pos:628,Strand:-,Chr:19,BL:BL33090	ENSG00000229676,Pos:629,Strand:+,Chr:19,BL:BL33088	ENSG00000197134,Pos:625,Strand:+,Chr:19,BL:BL39549
	ENSG00000197372,Pos:637,Strand:-,Chr:19,BL:BL33088	ENSG00000183850,Pos:633,Strand:+,Chr:19,BL:BL39549
	ENSG00000173041,Pos:302,Strand:-,Chr:7,BL:BL33090	ENSG00000223614,Pos:299,Strand:+,Chr:7,BL:BL33088	ENSG00000182111,Pos:296,Strand:+,Chr:7,BL:BL39549
	ENSG00000196081,Pos:634,Strand:-,Chr:19,BL:BL33090	ENSG00000183850,Pos:633,Strand:+,Chr:19,BL:BL33088	ENSG00000229676,Pos:629,Strand:+,Chr:19,BL:BL39549
	ENSG00000197013,Pos:621,Strand:+,Chr:19,BL:BL33090	ENSG00000197020,Pos:622,Strand:-,Chr:19,BL:BL33088	ENSG00000182141,Pos:617,Strand:-,Chr:19,BL:BL39549
	ENSG00000160352,Pos:615,Strand:+,Chr:19,BL:BL33090	ENSG00000182141,Pos:617,Strand:-,Chr:19,BL:BL33088	ENSG00000197013,Pos:621,Strand:+,Chr:19,BL:BL39549
	ENSG00000223614,Pos:299,Strand:+,Chr:7,BL:BL33090	ENSG00000173041,Pos:302,Strand:-,Chr:7,BL:BL33088	ENSG00000185177,Pos:295,Strand:-,Chr:7,BL:BL39549
	ENSG00000182111,Pos:296,Strand:+,Chr:7,BL:BL33090	ENSG00000185177,Pos:295,Strand:-,Chr:7,BL:BL33088	ENSG00000173041,Pos:302,Strand:-,Chr:7,BL:BL39549
	ENSG00000189190,Pos:1263,Strand:-,Chr:19,BL:BL33090	ENSG00000167766,Pos:1261,Strand:-,Chr:19,BL:BL33088	ENSG00000221923,Pos:1255,Strand:+,Chr:19,BL:BL39549
	ENSG00000182141,Pos:617,Strand:-,Chr:19,BL:BL33090	ENSG00000160352,Pos:615,Strand:+,Chr:19,BL:BL33088	ENSG00000184635,Pos:606,Strand:+,Chr:19,BL:BL39549
	ENSG00000197020,Pos:622,Strand:-,Chr:19,BL:BL33090	ENSG00000197013,Pos:621,Strand:+,Chr:19,BL:BL33088	ENSG00000256771,Pos:605,Strand:+,Chr:19,BL:BL39549
	ENSG00000254004,Pos:749,Strand:-,Chr:19,BL:BL33090	ENSG00000142065,Pos:746,Strand:-,Chr:19,BL:BL39549	ENSG00000196437,Pos:766,Strand:-,Chr:19,BL:BL33088
	ENSG00000254004,Pos:749,Strand:-,Chr:19,BL:BL33088	ENSG00000167635,Pos:745,Strand:+,Chr:19,BL:BL39549	ENSG00000196437,Pos:766,Strand:-,Chr:19,BL:BL33090
	ENSG00000142065,Pos:746,Strand:-,Chr:19,BL:BL33090	ENSG00000167635,Pos:745,Strand:+,Chr:19,BL:BL33088	ENSG00000196437,Pos:766,Strand:-,Chr:19,BL:BL39549
	ENSG00000167766,Pos:1261,Strand:-,Chr:19,BL:BL33090	ENSG00000189190,Pos:1263,Strand:-,Chr:19,BL:BL33088	ENSG00000130844,Pos:1287,Strand:+,Chr:19,BL:BL39549
	ENSG00000221923,Pos:1255,Strand:+,Chr:19,BL:BL33088	ENSG00000189190,Pos:1263,Strand:-,Chr:19,BL:BL39549	ENSG00000130844,Pos:1287,Strand:+,Chr:19,BL:BL33090
	ENSG00000221923,Pos:1255,Strand:+,Chr:19,BL:BL33090	ENSG00000167766,Pos:1261,Strand:-,Chr:19,BL:BL39549	ENSG00000130844,Pos:1287,Strand:+,Chr:19,BL:BL33088
	ENSG00000198393,Pos:1029,Strand:+,Chr:12,BL:BL33090	ENSG00000179195,Pos:991,Strand:+,Chr:12,BL:BL33088
	ENSG00000179195,Pos:991,Strand:+,Chr:12,BL:BL33090	ENSG00000198393,Pos:1029,Strand:+,Chr:12,BL:BL33088
	ENSG00000127903,Pos:1398,Strand:-,Chr:19,BL:BL33090	ENSG00000197951,Pos:1396,Strand:+,Chr:19,BL:BL33088	ENSG00000083828,Pos:1437,Strand:+,Chr:19,BL:BL39549
	ENSG00000176293,Pos:1450,Strand:+,Chr:19,BL:BL33090	ENSG00000083828,Pos:1437,Strand:+,Chr:19,BL:BL33088	ENSG00000127903,Pos:1398,Strand:-,Chr:19,BL:BL39549
	ENSG00000083828,Pos:1437,Strand:+,Chr:19,BL:BL33090	ENSG00000176293,Pos:1450,Strand:+,Chr:19,BL:BL33088	ENSG00000197951,Pos:1396,Strand:+,Chr:19,BL:BL39549
	ENSG00000197951,Pos:1396,Strand:+,Chr:19,BL:BL33090	ENSG00000127903,Pos:1398,Strand:-,Chr:19,BL:BL33088	ENSG00000176293,Pos:1450,Strand:+,Chr:19,BL:BL39549
	ENSG00000196418,Pos:1995,Strand:-,Chr:1,BL:BL33090	ENSG00000277462,Pos:1993,Strand:-,Chr:1,BL:BL33088	ENSG00000181450,Pos:1882,Strand:+,Chr:1,BL:BL39549
	ENSG00000180787,Pos:106,Strand:+,Chr:17,BL:BL33090	ENSG00000214941,Pos:275,Strand:-,Chr:17,BL:BL09770
	ENSG00000184635,Pos:606,Strand:+,Chr:19,BL:BL33090	ENSG00000256771,Pos:605,Strand:+,Chr:19,BL:BL33088	ENSG00000196605,Pos:288,Strand:-,Chr:19,BL:BL39549
	ENSG00000237440,Pos:610,Strand:-,Chr:19,BL:BL33090	ENSG00000188171,Pos:611,Strand:-,Chr:19,BL:BL39549	ENSG00000196605,Pos:288,Strand:-,Chr:19,BL:BL33088
	ENSG00000237440,Pos:610,Strand:-,Chr:19,BL:BL33088	ENSG00000160229,Pos:612,Strand:+,Chr:19,BL:BL39549	ENSG00000196605,Pos:288,Strand:-,Chr:19,BL:BL33090
	ENSG00000147117,Pos:193,Strand:+,Chr:0,BL:BL33090	ENSG00000063587,Pos:775,Strand:+,Chr:0,BL:BL33088
	ENSG00000063587,Pos:775,Strand:+,Chr:0,BL:BL33090	ENSG00000147117,Pos:193,Strand:+,Chr:0,BL:BL33088
	ENSG00000125945,Pos:301,Strand:-,Chr:1,BL:BL33090	ENSG00000157211,Pos:713,Strand:-,Chr:1,BL:BL39558	ENSG00000181450,Pos:1882,Strand:+,Chr:1,BL:BL33088	ENSG00000196418,Pos:1995,Strand:-,Chr:1,BL:BL39549
	ENSG00000181450,Pos:1882,Strand:+,Chr:1,BL:BL33090	ENSG00000277462,Pos:1993,Strand:-,Chr:1,BL:BL39549	ENSG00000125945,Pos:301,Strand:-,Chr:1,BL:BL33088
	ENSG00000277462,Pos:1993,Strand:-,Chr:1,BL:BL33090	ENSG00000196418,Pos:1995,Strand:-,Chr:1,BL:BL33088	ENSG00000125945,Pos:301,Strand:-,Chr:1,BL:BL39549
____
Hypnc_BL73940	-2	>71.4	<71.4	#ENSG00000115155,Pos:109,Strand:-,Chr:2,BL:BL11269	ENSG00000130508,Pos:8,Strand:-,Chr:2,BL:BL08128
	ENSG00000115155,Pos:109,Strand:-,Chr:2,BL:BL11269	ENSG00000130508,Pos:8,Strand:-,Chr:2,BL:BL08128
____
Hypnc_BL43082	-2	>23.3	<23.3	#ENSG00000244623,Pos:499,Strand:-,Chr:7,BL:BL10626	ENSG00000106333,Pos:532,Strand:+,Chr:7,BL:BL17764
	ENSG00000244623,Pos:499,Strand:-,Chr:7,BL:BL10626	ENSG00000106333,Pos:532,Strand:+,Chr:7,BL:BL17764
	ENSG00000180658,Pos:857,Strand:-,Chr:6,BL:BL10626	ENSG00000277443,Pos:784,Strand:+,Chr:6,BL:BL36555
	ENSG00000183706,Pos:10,Strand:+,Chr:15,BL:BL10626	ENSG00000166963,Pos:168,Strand:+,Chr:15,BL:BL01374	ENSG00000138617,Pos:326,Strand:-,Chr:15,BL:BL01376
	ENSG00000232382,Pos:526,Strand:+,Chr:3,BL:BL10626	ENSG00000163710,Pos:799,Strand:-,Chr:3,BL:BL17764
	ENSG00000186092,Pos:1,Strand:+,Chr:1,BL:BL10626	ENSG00000175130,Pos:439,Strand:-,Chr:1,BL:BL36555
____
Hypnc_BL45270	-2	>23.3	<23.3	#ENSG00000244623,Pos:499,Strand:-,Chr:7,BL:BL10626	ENSG00000106333,Pos:532,Strand:+,Chr:7,BL:BL17764
	ENSG00000244623,Pos:499,Strand:-,Chr:7,BL:BL10626	ENSG00000106333,Pos:532,Strand:+,Chr:7,BL:BL17764
	ENSG00000180658,Pos:857,Strand:-,Chr:6,BL:BL10626	ENSG00000277443,Pos:784,Strand:+,Chr:6,BL:BL36555
	ENSG00000183706,Pos:10,Strand:+,Chr:15,BL:BL10626	ENSG00000166963,Pos:168,Strand:+,Chr:15,BL:BL01374	ENSG00000138617,Pos:326,Strand:-,Chr:15,BL:BL01376
	ENSG00000232382,Pos:526,Strand:+,Chr:3,BL:BL10626	ENSG00000163710,Pos:799,Strand:-,Chr:3,BL:BL17764
	ENSG00000186092,Pos:1,Strand:+,Chr:1,BL:BL10626	ENSG00000175130,Pos:439,Strand:-,Chr:1,BL:BL36555
____
Hypnc_BL80569	-2	>0.7	<0.7	#ENSG00000172175,Pos:201,Strand:+,Chr:18,BL:BL00110	ENSG00000074657,Pos:202,Strand:+,Chr:18,BL:BL08127
	ENSG00000172175,Pos:201,Strand:+,Chr:18,BL:BL00110	ENSG00000074657,Pos:202,Strand:+,Chr:18,BL:BL08127
	ENSG00000166819,Pos:534,Strand:-,Chr:15,BL:BL10632	ENSG00000166716,Pos:510,Strand:+,Chr:15,BL:BL08127
	ENSG00000126067,Pos:482,Strand:-,Chr:1,BL:BL15623	ENSG00000143373,Pos:1180,Strand:+,Chr:1,BL:BL08127
____
Hypnc_BL56408	-2	>33.2	<33.2	#ENSG00000119900,Pos:629,Strand:+,Chr:6,BL:BL12178	ENSG00000135318,Pos:676,Strand:+,Chr:6,BL:BL12411
	ENSG00000119900,Pos:629,Strand:+,Chr:6,BL:BL12178	ENSG00000135318,Pos:676,Strand:+,Chr:6,BL:BL12411
____
Hypnc_BL56406	-2	>33.2	<33.2	#ENSG00000119900,Pos:629,Strand:+,Chr:6,BL:BL12178	ENSG00000135318,Pos:676,Strand:+,Chr:6,BL:BL12411
	ENSG00000119900,Pos:629,Strand:+,Chr:6,BL:BL12178	ENSG00000135318,Pos:676,Strand:+,Chr:6,BL:BL12411
____
Hypnc_BL48128	-2	>0.7	<0.7	#ENSG00000163746,Pos:807,Strand:-,Chr:3,BL:BL97253	ENSG00000114698,Pos:806,Strand:-,Chr:3,BL:BL97252
	ENSG00000163746,Pos:807,Strand:-,Chr:3,BL:BL97253	ENSG00000114698,Pos:806,Strand:-,Chr:3,BL:BL97252
	ENSG00000231213,Pos:809,Strand:-,Chr:3,BL:BL97253	ENSG00000188313,Pos:808,Strand:-,Chr:3,BL:BL97252
	ENSG00000188313,Pos:808,Strand:-,Chr:3,BL:BL97253	ENSG00000231213,Pos:809,Strand:-,Chr:3,BL:BL97252
	ENSG00000114698,Pos:806,Strand:-,Chr:3,BL:BL97253	ENSG00000163746,Pos:807,Strand:-,Chr:3,BL:BL97252
	ENSG00000119899,Pos:642,Strand:-,Chr:6,BL:BL12404	ENSG00000135521,Pos:920,Strand:+,Chr:6,BL:BL21434
____
Hypnc_BL41544	-2	>0.7	<0.7	#ENSG00000231213,Pos:809,Strand:-,Chr:3,BL:BL97253	ENSG00000188313,Pos:808,Strand:-,Chr:3,BL:BL97252
	ENSG00000231213,Pos:809,Strand:-,Chr:3,BL:BL97253	ENSG00000188313,Pos:808,Strand:-,Chr:3,BL:BL97252
	ENSG00000188313,Pos:808,Strand:-,Chr:3,BL:BL97253	ENSG00000231213,Pos:809,Strand:-,Chr:3,BL:BL97252
	ENSG00000163746,Pos:807,Strand:-,Chr:3,BL:BL97253	ENSG00000114698,Pos:806,Strand:-,Chr:3,BL:BL97252
	ENSG00000114698,Pos:806,Strand:-,Chr:3,BL:BL97253	ENSG00000163746,Pos:807,Strand:-,Chr:3,BL:BL97252
____
Hypnc_BL55589	-3	>4.4	<0.7	#ENSG00000198453,Pos:758,Strand:+,Chr:19,BL:BL15625	ENSG00000197050,Pos:759,Strand:+,Chr:19,BL:BL23912	ENSG00000196437,Pos:766,Strand:-,Chr:19,BL:BL01370
	ENSG00000237440,Pos:610,Strand:-,Chr:19,BL:BL15625	ENSG00000188171,Pos:611,Strand:-,Chr:19,BL:BL23912	ENSG00000160229,Pos:612,Strand:+,Chr:19,BL:BL16540
	ENSG00000237440,Pos:610,Strand:-,Chr:19,BL:BL01370	ENSG00000188171,Pos:611,Strand:-,Chr:19,BL:BL16540	ENSG00000160229,Pos:612,Strand:+,Chr:19,BL:BL23912
	ENSG00000188171,Pos:611,Strand:-,Chr:19,BL:BL01370	ENSG00000160229,Pos:612,Strand:+,Chr:19,BL:BL15625	ENSG00000237440,Pos:610,Strand:-,Chr:19,BL:BL16540
	ENSG00000160229,Pos:612,Strand:+,Chr:19,BL:BL01370	ENSG00000188171,Pos:611,Strand:-,Chr:19,BL:BL15625	ENSG00000237440,Pos:610,Strand:-,Chr:19,BL:BL23912
	ENSG00000196150,Pos:682,Strand:-,Chr:8,BL:BL01370	ENSG00000147789,Pos:680,Strand:+,Chr:8,BL:BL15625
	ENSG00000147789,Pos:680,Strand:+,Chr:8,BL:BL01370	ENSG00000196150,Pos:682,Strand:-,Chr:8,BL:BL15625
	ENSG00000196150,Pos:682,Strand:-,Chr:8,BL:BL16540	ENSG00000147789,Pos:680,Strand:+,Chr:8,BL:BL23912
	ENSG00000147789,Pos:680,Strand:+,Chr:8,BL:BL16540	ENSG00000196150,Pos:682,Strand:-,Chr:8,BL:BL23912
	ENSG00000250312,Pos:2,Strand:+,Chr:4,BL:BL16540	ENSG00000272602,Pos:1,Strand:+,Chr:4,BL:BL23912	ENSG00000131127,Pos:4,Strand:+,Chr:4,BL:BL01370
	ENSG00000272602,Pos:1,Strand:+,Chr:4,BL:BL16540	ENSG00000250312,Pos:2,Strand:+,Chr:4,BL:BL23912	ENSG00000131127,Pos:4,Strand:+,Chr:4,BL:BL15625
	ENSG00000197050,Pos:759,Strand:+,Chr:19,BL:BL01370	ENSG00000198453,Pos:758,Strand:+,Chr:19,BL:BL16540	ENSG00000251247,Pos:756,Strand:+,Chr:19,BL:BL15625
	ENSG00000250312,Pos:2,Strand:+,Chr:4,BL:BL01370	ENSG00000272602,Pos:1,Strand:+,Chr:4,BL:BL15625	ENSG00000131127,Pos:4,Strand:+,Chr:4,BL:BL16540
	ENSG00000272602,Pos:1,Strand:+,Chr:4,BL:BL01370	ENSG00000250312,Pos:2,Strand:+,Chr:4,BL:BL15625	ENSG00000131127,Pos:4,Strand:+,Chr:4,BL:BL23912
	ENSG00000234284,Pos:854,Strand:+,Chr:5,BL:BL01370	ENSG00000198939,Pos:851,Strand:+,Chr:5,BL:BL15625
	ENSG00000198939,Pos:851,Strand:+,Chr:5,BL:BL01370	ENSG00000234284,Pos:854,Strand:+,Chr:5,BL:BL15625
	ENSG00000234284,Pos:854,Strand:+,Chr:5,BL:BL16540	ENSG00000198939,Pos:851,Strand:+,Chr:5,BL:BL23912
	ENSG00000198939,Pos:851,Strand:+,Chr:5,BL:BL16540	ENSG00000234284,Pos:854,Strand:+,Chr:5,BL:BL23912
	ENSG00000183850,Pos:633,Strand:+,Chr:19,BL:BL16540	ENSG00000196081,Pos:634,Strand:-,Chr:19,BL:BL23912	ENSG00000197372,Pos:637,Strand:-,Chr:19,BL:BL01370
	ENSG00000167635,Pos:745,Strand:+,Chr:19,BL:BL16540	ENSG00000142065,Pos:746,Strand:-,Chr:19,BL:BL23912	ENSG00000254004,Pos:749,Strand:-,Chr:19,BL:BL01370
	ENSG00000196081,Pos:634,Strand:-,Chr:19,BL:BL16540	ENSG00000183850,Pos:633,Strand:+,Chr:19,BL:BL23912	ENSG00000197372,Pos:637,Strand:-,Chr:19,BL:BL15625
	ENSG00000142065,Pos:746,Strand:-,Chr:19,BL:BL16540	ENSG00000167635,Pos:745,Strand:+,Chr:19,BL:BL23912	ENSG00000254004,Pos:749,Strand:-,Chr:19,BL:BL15625
	ENSG00000197360,Pos:628,Strand:-,Chr:19,BL:BL16540	ENSG00000229676,Pos:629,Strand:+,Chr:19,BL:BL23912	ENSG00000197134,Pos:625,Strand:+,Chr:19,BL:BL01370
	ENSG00000229676,Pos:629,Strand:+,Chr:19,BL:BL16540	ENSG00000197360,Pos:628,Strand:-,Chr:19,BL:BL23912	ENSG00000197134,Pos:625,Strand:+,Chr:19,BL:BL15625
	ENSG00000183850,Pos:633,Strand:+,Chr:19,BL:BL01370	ENSG00000196081,Pos:634,Strand:-,Chr:19,BL:BL15625	ENSG00000197372,Pos:637,Strand:-,Chr:19,BL:BL16540
	ENSG00000196081,Pos:634,Strand:-,Chr:19,BL:BL01370	ENSG00000183850,Pos:633,Strand:+,Chr:19,BL:BL15625	ENSG00000197372,Pos:637,Strand:-,Chr:19,BL:BL23912
	ENSG00000197360,Pos:628,Strand:-,Chr:19,BL:BL01370	ENSG00000229676,Pos:629,Strand:+,Chr:19,BL:BL15625	ENSG00000197134,Pos:625,Strand:+,Chr:19,BL:BL16540
	ENSG00000229676,Pos:629,Strand:+,Chr:19,BL:BL01370	ENSG00000197360,Pos:628,Strand:-,Chr:19,BL:BL15625	ENSG00000197134,Pos:625,Strand:+,Chr:19,BL:BL23912
	ENSG00000173041,Pos:302,Strand:-,Chr:7,BL:BL16540	ENSG00000223614,Pos:299,Strand:+,Chr:7,BL:BL23912	ENSG00000185177,Pos:295,Strand:-,Chr:7,BL:BL01370	ENSG00000182111,Pos:296,Strand:+,Chr:7,BL:BL15625
	ENSG00000223614,Pos:299,Strand:+,Chr:7,BL:BL16540	ENSG00000173041,Pos:302,Strand:-,Chr:7,BL:BL23912	ENSG00000182111,Pos:296,Strand:+,Chr:7,BL:BL01370	ENSG00000185177,Pos:295,Strand:-,Chr:7,BL:BL15625
	ENSG00000173041,Pos:302,Strand:-,Chr:7,BL:BL01370	ENSG00000223614,Pos:299,Strand:+,Chr:7,BL:BL15625	ENSG00000185177,Pos:295,Strand:-,Chr:7,BL:BL16540	ENSG00000182111,Pos:296,Strand:+,Chr:7,BL:BL23912
	ENSG00000223614,Pos:299,Strand:+,Chr:7,BL:BL01370	ENSG00000173041,Pos:302,Strand:-,Chr:7,BL:BL15625	ENSG00000182111,Pos:296,Strand:+,Chr:7,BL:BL16540	ENSG00000185177,Pos:295,Strand:-,Chr:7,BL:BL23912
	ENSG00000160352,Pos:615,Strand:+,Chr:19,BL:BL16540	ENSG00000182141,Pos:617,Strand:-,Chr:19,BL:BL23912	ENSG00000197013,Pos:621,Strand:+,Chr:19,BL:BL01370	ENSG00000197020,Pos:622,Strand:-,Chr:19,BL:BL15625
	ENSG00000182141,Pos:617,Strand:-,Chr:19,BL:BL16540	ENSG00000160352,Pos:615,Strand:+,Chr:19,BL:BL23912	ENSG00000197020,Pos:622,Strand:-,Chr:19,BL:BL01370	ENSG00000197013,Pos:621,Strand:+,Chr:19,BL:BL15625
	ENSG00000160352,Pos:615,Strand:+,Chr:19,BL:BL01370	ENSG00000182141,Pos:617,Strand:-,Chr:19,BL:BL15625	ENSG00000197013,Pos:621,Strand:+,Chr:19,BL:BL16540	ENSG00000197020,Pos:622,Strand:-,Chr:19,BL:BL23912
	ENSG00000182141,Pos:617,Strand:-,Chr:19,BL:BL01370	ENSG00000160352,Pos:615,Strand:+,Chr:19,BL:BL15625	ENSG00000197020,Pos:622,Strand:-,Chr:19,BL:BL16540	ENSG00000197013,Pos:621,Strand:+,Chr:19,BL:BL23912
	ENSG00000198453,Pos:758,Strand:+,Chr:19,BL:BL15625	ENSG00000197050,Pos:759,Strand:+,Chr:19,BL:BL23912	ENSG00000196437,Pos:766,Strand:-,Chr:19,BL:BL01370
	ENSG00000167635,Pos:745,Strand:+,Chr:19,BL:BL01370	ENSG00000142065,Pos:746,Strand:-,Chr:19,BL:BL15625	ENSG00000254004,Pos:749,Strand:-,Chr:19,BL:BL16540	ENSG00000251247,Pos:756,Strand:+,Chr:19,BL:BL23912
	ENSG00000198453,Pos:758,Strand:+,Chr:19,BL:BL01370	ENSG00000197050,Pos:759,Strand:+,Chr:19,BL:BL15625	ENSG00000251247,Pos:756,Strand:+,Chr:19,BL:BL16540	ENSG00000196437,Pos:766,Strand:-,Chr:19,BL:BL23912
	ENSG00000197050,Pos:759,Strand:+,Chr:19,BL:BL16540	ENSG00000198453,Pos:758,Strand:+,Chr:19,BL:BL23912	ENSG00000251247,Pos:756,Strand:+,Chr:19,BL:BL01370	ENSG00000196437,Pos:766,Strand:-,Chr:19,BL:BL15625
	ENSG00000142065,Pos:746,Strand:-,Chr:19,BL:BL01370	ENSG00000167635,Pos:745,Strand:+,Chr:19,BL:BL15625	ENSG00000254004,Pos:749,Strand:-,Chr:19,BL:BL23912	ENSG00000196437,Pos:766,Strand:-,Chr:19,BL:BL16540
	ENSG00000167766,Pos:1261,Strand:-,Chr:19,BL:BL01370	ENSG00000189190,Pos:1263,Strand:-,Chr:19,BL:BL15625	ENSG00000221923,Pos:1255,Strand:+,Chr:19,BL:BL23912	ENSG00000130844,Pos:1287,Strand:+,Chr:19,BL:BL16540
	ENSG00000189190,Pos:1263,Strand:-,Chr:19,BL:BL01370	ENSG00000167766,Pos:1261,Strand:-,Chr:19,BL:BL15625	ENSG00000221923,Pos:1255,Strand:+,Chr:19,BL:BL16540	ENSG00000130844,Pos:1287,Strand:+,Chr:19,BL:BL23912
	ENSG00000167766,Pos:1261,Strand:-,Chr:19,BL:BL16540	ENSG00000189190,Pos:1263,Strand:-,Chr:19,BL:BL23912	ENSG00000221923,Pos:1255,Strand:+,Chr:19,BL:BL15625	ENSG00000130844,Pos:1287,Strand:+,Chr:19,BL:BL01370
	ENSG00000189190,Pos:1263,Strand:-,Chr:19,BL:BL16540	ENSG00000167766,Pos:1261,Strand:-,Chr:19,BL:BL23912	ENSG00000221923,Pos:1255,Strand:+,Chr:19,BL:BL01370	ENSG00000130844,Pos:1287,Strand:+,Chr:19,BL:BL15625
	ENSG00000198393,Pos:1029,Strand:+,Chr:12,BL:BL01370	ENSG00000179195,Pos:991,Strand:+,Chr:12,BL:BL15625
	ENSG00000179195,Pos:991,Strand:+,Chr:12,BL:BL01370	ENSG00000198393,Pos:1029,Strand:+,Chr:12,BL:BL15625
	ENSG00000198393,Pos:1029,Strand:+,Chr:12,BL:BL16540	ENSG00000179195,Pos:991,Strand:+,Chr:12,BL:BL23912
	ENSG00000179195,Pos:991,Strand:+,Chr:12,BL:BL16540	ENSG00000198393,Pos:1029,Strand:+,Chr:12,BL:BL23912
	ENSG00000176293,Pos:1450,Strand:+,Chr:19,BL:BL16540	ENSG00000083828,Pos:1437,Strand:+,Chr:19,BL:BL23912	ENSG00000127903,Pos:1398,Strand:-,Chr:19,BL:BL01370	ENSG00000197951,Pos:1396,Strand:+,Chr:19,BL:BL15625
	ENSG00000083828,Pos:1437,Strand:+,Chr:19,BL:BL16540	ENSG00000176293,Pos:1450,Strand:+,Chr:19,BL:BL23912	ENSG00000197951,Pos:1396,Strand:+,Chr:19,BL:BL01370	ENSG00000127903,Pos:1398,Strand:-,Chr:19,BL:BL15625
	ENSG00000176293,Pos:1450,Strand:+,Chr:19,BL:BL01370	ENSG00000083828,Pos:1437,Strand:+,Chr:19,BL:BL15625	ENSG00000127903,Pos:1398,Strand:-,Chr:19,BL:BL16540	ENSG00000197951,Pos:1396,Strand:+,Chr:19,BL:BL23912
	ENSG00000083828,Pos:1437,Strand:+,Chr:19,BL:BL01370	ENSG00000176293,Pos:1450,Strand:+,Chr:19,BL:BL15625	ENSG00000197951,Pos:1396,Strand:+,Chr:19,BL:BL16540	ENSG00000127903,Pos:1398,Strand:-,Chr:19,BL:BL23912
	ENSG00000184635,Pos:606,Strand:+,Chr:19,BL:BL16540	ENSG00000256771,Pos:605,Strand:+,Chr:19,BL:BL23912	ENSG00000196605,Pos:288,Strand:-,Chr:19,BL:BL01370
	ENSG00000256771,Pos:605,Strand:+,Chr:19,BL:BL16540	ENSG00000184635,Pos:606,Strand:+,Chr:19,BL:BL23912	ENSG00000196605,Pos:288,Strand:-,Chr:19,BL:BL15625
	ENSG00000184635,Pos:606,Strand:+,Chr:19,BL:BL01370	ENSG00000256771,Pos:605,Strand:+,Chr:19,BL:BL15625	ENSG00000196605,Pos:288,Strand:-,Chr:19,BL:BL16540
	ENSG00000256771,Pos:605,Strand:+,Chr:19,BL:BL01370	ENSG00000184635,Pos:606,Strand:+,Chr:19,BL:BL15625	ENSG00000196605,Pos:288,Strand:-,Chr:19,BL:BL23912
	ENSG00000147117,Pos:193,Strand:+,Chr:0,BL:BL01370	ENSG00000063587,Pos:775,Strand:+,Chr:0,BL:BL15625
	ENSG00000063587,Pos:775,Strand:+,Chr:0,BL:BL01370	ENSG00000147117,Pos:193,Strand:+,Chr:0,BL:BL15625
	ENSG00000147117,Pos:193,Strand:+,Chr:0,BL:BL16540	ENSG00000063587,Pos:775,Strand:+,Chr:0,BL:BL23912
	ENSG00000063587,Pos:775,Strand:+,Chr:0,BL:BL16540	ENSG00000147117,Pos:193,Strand:+,Chr:0,BL:BL23912
	ENSG00000277462,Pos:1993,Strand:-,Chr:1,BL:BL01370	ENSG00000196418,Pos:1995,Strand:-,Chr:1,BL:BL15625	ENSG00000181450,Pos:1882,Strand:+,Chr:1,BL:BL23912	ENSG00000125945,Pos:301,Strand:-,Chr:1,BL:BL16540
	ENSG00000196418,Pos:1995,Strand:-,Chr:1,BL:BL01370	ENSG00000277462,Pos:1993,Strand:-,Chr:1,BL:BL15625	ENSG00000181450,Pos:1882,Strand:+,Chr:1,BL:BL16540	ENSG00000125945,Pos:301,Strand:-,Chr:1,BL:BL23912
	ENSG00000277462,Pos:1993,Strand:-,Chr:1,BL:BL16540	ENSG00000196418,Pos:1995,Strand:-,Chr:1,BL:BL23912	ENSG00000181450,Pos:1882,Strand:+,Chr:1,BL:BL15625	ENSG00000125945,Pos:301,Strand:-,Chr:1,BL:BL01370
	ENSG00000196418,Pos:1995,Strand:-,Chr:1,BL:BL16540	ENSG00000277462,Pos:1993,Strand:-,Chr:1,BL:BL23912	ENSG00000181450,Pos:1882,Strand:+,Chr:1,BL:BL01370	ENSG00000125945,Pos:301,Strand:-,Chr:1,BL:BL15625
____
Hypnc_BL45112	-2	>106.1	<106.1	#ENSG00000197702,Pos:251,Strand:+,Chr:11,BL:BL13218	ENSG00000149091,Pos:401,Strand:+,Chr:11,BL:BL18458
	ENSG00000197702,Pos:251,Strand:+,Chr:11,BL:BL13218	ENSG00000149091,Pos:401,Strand:+,Chr:11,BL:BL18458
	ENSG00000178772,Pos:1033,Strand:-,Chr:3,BL:BL01137	ENSG00000083937,Pos:499,Strand:+,Chr:3,BL:BL20143
____
Hypnc_BL89077	-2	>0.7	<0.7	#ENSG00000160229,Pos:612,Strand:+,Chr:19,BL:BL05999	ENSG00000188171,Pos:611,Strand:-,Chr:19,BL:BL18747
	ENSG00000160229,Pos:612,Strand:+,Chr:19,BL:BL05999	ENSG00000188171,Pos:611,Strand:-,Chr:19,BL:BL18747
	ENSG00000197020,Pos:622,Strand:-,Chr:19,BL:BL05999	ENSG00000197013,Pos:621,Strand:+,Chr:19,BL:BL18747
	ENSG00000197013,Pos:621,Strand:+,Chr:19,BL:BL05999	ENSG00000197020,Pos:622,Strand:-,Chr:19,BL:BL18747
	ENSG00000229676,Pos:629,Strand:+,Chr:19,BL:BL05999	ENSG00000197360,Pos:628,Strand:-,Chr:19,BL:BL18747
	ENSG00000197360,Pos:628,Strand:-,Chr:19,BL:BL05999	ENSG00000229676,Pos:629,Strand:+,Chr:19,BL:BL18747
	ENSG00000142065,Pos:746,Strand:-,Chr:19,BL:BL05999	ENSG00000167635,Pos:745,Strand:+,Chr:19,BL:BL18747
	ENSG00000188171,Pos:611,Strand:-,Chr:19,BL:BL05999	ENSG00000160229,Pos:612,Strand:+,Chr:19,BL:BL18747
	ENSG00000256771,Pos:605,Strand:+,Chr:19,BL:BL05999	ENSG00000184635,Pos:606,Strand:+,Chr:19,BL:BL18747
	ENSG00000196081,Pos:634,Strand:-,Chr:19,BL:BL05999	ENSG00000183850,Pos:633,Strand:+,Chr:19,BL:BL18747
	ENSG00000182111,Pos:296,Strand:+,Chr:7,BL:BL05999	ENSG00000185177,Pos:295,Strand:-,Chr:7,BL:BL18747
	ENSG00000185177,Pos:295,Strand:-,Chr:7,BL:BL05999	ENSG00000182111,Pos:296,Strand:+,Chr:7,BL:BL18747
	ENSG00000167635,Pos:745,Strand:+,Chr:19,BL:BL05999	ENSG00000142065,Pos:746,Strand:-,Chr:19,BL:BL18747
	ENSG00000272602,Pos:1,Strand:+,Chr:4,BL:BL05999	ENSG00000250312,Pos:2,Strand:+,Chr:4,BL:BL18747
	ENSG00000183850,Pos:633,Strand:+,Chr:19,BL:BL05999	ENSG00000196081,Pos:634,Strand:-,Chr:19,BL:BL18747
	ENSG00000250312,Pos:2,Strand:+,Chr:4,BL:BL05999	ENSG00000272602,Pos:1,Strand:+,Chr:4,BL:BL18747
	ENSG00000198453,Pos:758,Strand:+,Chr:19,BL:BL05999	ENSG00000197050,Pos:759,Strand:+,Chr:19,BL:BL18747
	ENSG00000184635,Pos:606,Strand:+,Chr:19,BL:BL05999	ENSG00000256771,Pos:605,Strand:+,Chr:19,BL:BL18747
	ENSG00000197050,Pos:759,Strand:+,Chr:19,BL:BL05999	ENSG00000198453,Pos:758,Strand:+,Chr:19,BL:BL18747
	ENSG00000182141,Pos:617,Strand:-,Chr:19,BL:BL05999	ENSG00000160352,Pos:615,Strand:+,Chr:19,BL:BL18747
	ENSG00000160352,Pos:615,Strand:+,Chr:19,BL:BL05999	ENSG00000182141,Pos:617,Strand:-,Chr:19,BL:BL18747
	ENSG00000277462,Pos:1993,Strand:-,Chr:1,BL:BL05999	ENSG00000196418,Pos:1995,Strand:-,Chr:1,BL:BL18747
	ENSG00000196418,Pos:1995,Strand:-,Chr:1,BL:BL05999	ENSG00000277462,Pos:1993,Strand:-,Chr:1,BL:BL18747
	ENSG00000197951,Pos:1396,Strand:+,Chr:19,BL:BL05999	ENSG00000127903,Pos:1398,Strand:-,Chr:19,BL:BL18747
	ENSG00000127903,Pos:1398,Strand:-,Chr:19,BL:BL05999	ENSG00000197951,Pos:1396,Strand:+,Chr:19,BL:BL18747
	ENSG00000167766,Pos:1261,Strand:-,Chr:19,BL:BL05999	ENSG00000189190,Pos:1263,Strand:-,Chr:19,BL:BL18747
	ENSG00000196150,Pos:682,Strand:-,Chr:8,BL:BL05999	ENSG00000147789,Pos:680,Strand:+,Chr:8,BL:BL18747
	ENSG00000189190,Pos:1263,Strand:-,Chr:19,BL:BL05999	ENSG00000167766,Pos:1261,Strand:-,Chr:19,BL:BL18747
	ENSG00000147789,Pos:680,Strand:+,Chr:8,BL:BL05999	ENSG00000196150,Pos:682,Strand:-,Chr:8,BL:BL18747
	ENSG00000234284,Pos:854,Strand:+,Chr:5,BL:BL05999	ENSG00000198939,Pos:851,Strand:+,Chr:5,BL:BL18747
	ENSG00000223614,Pos:299,Strand:+,Chr:7,BL:BL05999	ENSG00000173041,Pos:302,Strand:-,Chr:7,BL:BL18747
	ENSG00000173041,Pos:302,Strand:-,Chr:7,BL:BL05999	ENSG00000223614,Pos:299,Strand:+,Chr:7,BL:BL18747
	ENSG00000198939,Pos:851,Strand:+,Chr:5,BL:BL05999	ENSG00000234284,Pos:854,Strand:+,Chr:5,BL:BL18747
	ENSG00000251247,Pos:756,Strand:+,Chr:19,BL:BL05999	ENSG00000254004,Pos:749,Strand:-,Chr:19,BL:BL18747
	ENSG00000254004,Pos:749,Strand:-,Chr:19,BL:BL05999	ENSG00000251247,Pos:756,Strand:+,Chr:19,BL:BL18747
	ENSG00000197134,Pos:625,Strand:+,Chr:19,BL:BL05999	ENSG00000197372,Pos:637,Strand:-,Chr:19,BL:BL18747
	ENSG00000197372,Pos:637,Strand:-,Chr:19,BL:BL05999	ENSG00000197134,Pos:625,Strand:+,Chr:19,BL:BL18747
	ENSG00000083828,Pos:1437,Strand:+,Chr:19,BL:BL05999	ENSG00000176293,Pos:1450,Strand:+,Chr:19,BL:BL18747
	ENSG00000176293,Pos:1450,Strand:+,Chr:19,BL:BL05999	ENSG00000083828,Pos:1437,Strand:+,Chr:19,BL:BL18747
	ENSG00000221923,Pos:1255,Strand:+,Chr:19,BL:BL05999	ENSG00000130844,Pos:1287,Strand:+,Chr:19,BL:BL18747
	ENSG00000130844,Pos:1287,Strand:+,Chr:19,BL:BL05999	ENSG00000221923,Pos:1255,Strand:+,Chr:19,BL:BL18747
	ENSG00000198393,Pos:1029,Strand:+,Chr:12,BL:BL05999	ENSG00000179195,Pos:991,Strand:+,Chr:12,BL:BL18747
	ENSG00000196437,Pos:766,Strand:-,Chr:19,BL:BL05999	ENSG00000237440,Pos:610,Strand:-,Chr:19,BL:BL18747
	ENSG00000237440,Pos:610,Strand:-,Chr:19,BL:BL05999	ENSG00000196437,Pos:766,Strand:-,Chr:19,BL:BL18747
	ENSG00000180787,Pos:106,Strand:+,Chr:17,BL:BL05999	ENSG00000168256,Pos:637,Strand:+,Chr:17,BL:BL15720
	ENSG00000147117,Pos:193,Strand:+,Chr:0,BL:BL05999	ENSG00000063587,Pos:775,Strand:+,Chr:0,BL:BL18747
	ENSG00000063587,Pos:775,Strand:+,Chr:0,BL:BL05999	ENSG00000147117,Pos:193,Strand:+,Chr:0,BL:BL18747
	ENSG00000144771,Pos:423,Strand:-,Chr:3,BL:BL31818	ENSG00000197885,Pos:110,Strand:-,Chr:3,BL:BL15720	ENSG00000163872,Pos:955,Strand:+,Chr:3,BL:BL08617
	ENSG00000179195,Pos:991,Strand:+,Chr:12,BL:BL05999	ENSG00000198393,Pos:1029,Strand:+,Chr:12,BL:BL18747	ENSG00000166159,Pos:15,Strand:+,Chr:12,BL:BL31818
	ENSG00000143106,Pos:959,Strand:-,Chr:1,BL:BL17983	ENSG00000125945,Pos:301,Strand:-,Chr:1,BL:BL18747	ENSG00000162763,Pos:1497,Strand:+,Chr:1,BL:BL31818	ENSG00000181450,Pos:1882,Strand:+,Chr:1,BL:BL05999
	ENSG00000162494,Pos:192,Strand:-,Chr:1,BL:BL31818	ENSG00000125945,Pos:301,Strand:-,Chr:1,BL:BL05999	ENSG00000181450,Pos:1882,Strand:+,Chr:1,BL:BL18747
____
Hypnc_BL35650	-2	>0.7	<0.7	#ENSG00000160339,Pos:687,Strand:+,Chr:9,BL:BL09200	ENSG00000085265,Pos:688,Strand:-,Chr:9,BL:BL35184
	ENSG00000160339,Pos:687,Strand:+,Chr:9,BL:BL09200	ENSG00000085265,Pos:688,Strand:-,Chr:9,BL:BL35184
	ENSG00000085265,Pos:688,Strand:-,Chr:9,BL:BL09200	ENSG00000160339,Pos:687,Strand:+,Chr:9,BL:BL35184	ENSG00000184709,Pos:752,Strand:-,Chr:9,BL:BL31818
	ENSG00000172113,Pos:277,Strand:-,Chr:3,BL:BL05083	ENSG00000144771,Pos:423,Strand:-,Chr:3,BL:BL31818
	ENSG00000171819,Pos:141,Strand:+,Chr:1,BL:BL09200	ENSG00000162494,Pos:192,Strand:-,Chr:1,BL:BL31818	ENSG00000142748,Pos:378,Strand:-,Chr:1,BL:BL35184
	ENSG00000120800,Pos:766,Strand:+,Chr:12,BL:BL23674	ENSG00000166159,Pos:15,Strand:+,Chr:12,BL:BL31818
	ENSG00000142748,Pos:378,Strand:-,Chr:1,BL:BL09200	ENSG00000171819,Pos:141,Strand:+,Chr:1,BL:BL35184	ENSG00000162763,Pos:1497,Strand:+,Chr:1,BL:BL31818
____
Hypnc_BL43924	-2	>0.7	<0.7	#ENSG00000160339,Pos:687,Strand:+,Chr:9,BL:BL09200	ENSG00000085265,Pos:688,Strand:-,Chr:9,BL:BL35184
	ENSG00000160339,Pos:687,Strand:+,Chr:9,BL:BL09200	ENSG00000085265,Pos:688,Strand:-,Chr:9,BL:BL35184
	ENSG00000085265,Pos:688,Strand:-,Chr:9,BL:BL09200	ENSG00000160339,Pos:687,Strand:+,Chr:9,BL:BL35184
	ENSG00000134698,Pos:485,Strand:+,Chr:1,BL:BL18455	ENSG00000142748,Pos:378,Strand:-,Chr:1,BL:BL09200	ENSG00000171819,Pos:141,Strand:+,Chr:1,BL:BL35184
	ENSG00000092847,Pos:486,Strand:+,Chr:1,BL:BL18455	ENSG00000142748,Pos:378,Strand:-,Chr:1,BL:BL35184	ENSG00000171819,Pos:141,Strand:+,Chr:1,BL:BL09200
	ENSG00000123908,Pos:586,Strand:-,Chr:8,BL:BL18455	ENSG00000104760,Pos:106,Strand:-,Chr:8,BL:BL09200
____
Hypnc_BL87823	-2	>159.8	<159.8	#ENSG00000147601,Pos:360,Strand:+,Chr:8,BL:BL00260	ENSG00000123908,Pos:586,Strand:-,Chr:8,BL:BL18455
	ENSG00000147601,Pos:360,Strand:+,Chr:8,BL:BL00260	ENSG00000123908,Pos:586,Strand:-,Chr:8,BL:BL18455
____
Hypnc_BL57646	-3	>648.6	<371.9	#ENSG00000175229,Pos:770,Strand:-,Chr:11,BL:BL24083	ENSG00000134917,Pos:1296,Strand:-,Chr:11,BL:BL07167	ENSG00000185627,Pos:6,Strand:+,Chr:11,BL:BL03829
	ENSG00000175229,Pos:770,Strand:-,Chr:11,BL:BL24811	ENSG00000166106,Pos:1297,Strand:+,Chr:11,BL:BL07167
	ENSG00000175229,Pos:770,Strand:-,Chr:11,BL:BL24083	ENSG00000134917,Pos:1296,Strand:-,Chr:11,BL:BL07167	ENSG00000185627,Pos:6,Strand:+,Chr:11,BL:BL03829
____
Hypnc_BL06748	-2	>0.7	<0.7	#ENSG00000151632,Pos:16,Strand:-,Chr:10,BL:BL95071	ENSG00000196139,Pos:17,Strand:+,Chr:10,BL:BL95072
	ENSG00000151632,Pos:16,Strand:-,Chr:10,BL:BL95071	ENSG00000196139,Pos:17,Strand:+,Chr:10,BL:BL95072
	ENSG00000227471,Pos:731,Strand:+,Chr:7,BL:BL95071	ENSG00000198074,Pos:730,Strand:+,Chr:7,BL:BL95072
	ENSG00000187134,Pos:15,Strand:+,Chr:10,BL:BL95071	ENSG00000151632,Pos:16,Strand:-,Chr:10,BL:BL95072
	ENSG00000165568,Pos:14,Strand:+,Chr:10,BL:BL95071	ENSG00000187134,Pos:15,Strand:+,Chr:10,BL:BL95072
	ENSG00000196139,Pos:17,Strand:+,Chr:10,BL:BL95071	ENSG00000198610,Pos:19,Strand:+,Chr:10,BL:BL95072
	ENSG00000198610,Pos:19,Strand:+,Chr:10,BL:BL95071	ENSG00000165568,Pos:14,Strand:+,Chr:10,BL:BL95072
	ENSG00000085662,Pos:729,Strand:-,Chr:7,BL:BL95071	ENSG00000122787,Pos:750,Strand:+,Chr:7,BL:BL95072
	ENSG00000122787,Pos:750,Strand:+,Chr:7,BL:BL95071	ENSG00000085662,Pos:729,Strand:-,Chr:7,BL:BL95072
	ENSG00000186907,Pos:508,Strand:+,Chr:11,BL:BL18459	ENSG00000177030,Pos:28,Strand:-,Chr:11,BL:BL05518
	ENSG00000198074,Pos:730,Strand:+,Chr:7,BL:BL95071	ENSG00000227471,Pos:731,Strand:+,Chr:7,BL:BL95072	ENSG00000255690,Pos:161,Strand:-,Chr:7,BL:BL18459
	ENSG00000117448,Pos:627,Strand:+,Chr:1,BL:BL95071	ENSG00000181873,Pos:1893,Strand:+,Chr:1,BL:BL22955
____
Hypnc_BL81834	-2	>508.4	<508.4	#ENSG00000088727,Pos:265,Strand:-,Chr:3,BL:BL02999	ENSG00000113790,Pos:984,Strand:-,Chr:3,BL:BL08610
	ENSG00000088727,Pos:265,Strand:-,Chr:3,BL:BL02999	ENSG00000113790,Pos:984,Strand:-,Chr:3,BL:BL08610
____
Hypnc_BL66403	-2	>20.5	<20.5	#ENSG00000023734,Pos:212,Strand:+,Chr:12,BL:BL13217	ENSG00000111726,Pos:241,Strand:+,Chr:12,BL:BL01616
	ENSG00000023734,Pos:212,Strand:+,Chr:12,BL:BL13217	ENSG00000111726,Pos:241,Strand:+,Chr:12,BL:BL01616
____
Hypnc_BL01452	-2	>398.1	<398.1	#ENSG00000075188,Pos:775,Strand:-,Chr:12,BL:BL08611	ENSG00000023734,Pos:212,Strand:+,Chr:12,BL:BL13217
	ENSG00000075188,Pos:775,Strand:-,Chr:12,BL:BL08611	ENSG00000023734,Pos:212,Strand:+,Chr:12,BL:BL13217
____
Hypnc_BL62679	-3	>291.4	<106.8	#ENSG00000183735,Pos:624,Strand:+,Chr:12,BL:BL09465	ENSG00000075188,Pos:775,Strand:-,Chr:12,BL:BL08611	ENSG00000023734,Pos:212,Strand:+,Chr:12,BL:BL13217
	ENSG00000183735,Pos:624,Strand:+,Chr:12,BL:BL09465	ENSG00000075188,Pos:775,Strand:-,Chr:12,BL:BL08611	ENSG00000023734,Pos:212,Strand:+,Chr:12,BL:BL13217
	ENSG00000110075,Pos:841,Strand:+,Chr:11,BL:BL24087	ENSG00000214026,Pos:67,Strand:+,Chr:11,BL:BL15327
____
Hypnc_BL84130	-2	>106.8	<106.8	#ENSG00000183735,Pos:624,Strand:+,Chr:12,BL:BL09465	ENSG00000075188,Pos:775,Strand:-,Chr:12,BL:BL08611
	ENSG00000183735,Pos:624,Strand:+,Chr:12,BL:BL09465	ENSG00000075188,Pos:775,Strand:-,Chr:12,BL:BL08611
	ENSG00000121691,Pos:360,Strand:+,Chr:11,BL:BL09457	ENSG00000110075,Pos:841,Strand:+,Chr:11,BL:BL24087
____
Hypnc_BL46878	-2	>400.2	<400.2	#ENSG00000157211,Pos:713,Strand:-,Chr:1,BL:BL28386	ENSG00000143552,Pos:1279,Strand:-,Chr:1,BL:BL07893
	ENSG00000157211,Pos:713,Strand:-,Chr:1,BL:BL28386	ENSG00000143552,Pos:1279,Strand:-,Chr:1,BL:BL07893
	ENSG00000132182,Pos:68,Strand:-,Chr:3,BL:BL07893	ENSG00000114200,Pos:892,Strand:-,Chr:3,BL:BL05080
____
Hypnc_BL55530	-2	>2.8	<2.8	#ENSG00000151348,Pos:385,Strand:+,Chr:11,BL:BL00262	ENSG00000166199,Pos:381,Strand:+,Chr:11,BL:BL17911
	ENSG00000151348,Pos:385,Strand:+,Chr:11,BL:BL00262	ENSG00000166199,Pos:381,Strand:+,Chr:11,BL:BL17911
	ENSG00000163507,Pos:563,Strand:-,Chr:3,BL:BL10381	ENSG00000153002,Pos:813,Strand:+,Chr:3,BL:BL00259
	ENSG00000078237,Pos:32,Strand:+,Chr:12,BL:BL53875	ENSG00000189046,Pos:824,Strand:-,Chr:12,BL:BL17911
____
Hypnc_BL42231	-3	>496.8	<0.7	#ENSG00000164363,Pos:21,Strand:+,Chr:5,BL:BL12308	ENSG00000174358,Pos:20,Strand:+,Chr:5,BL:BL10374	ENSG00000185372,Pos:881,Strand:-,Chr:5,BL:BL26419
	ENSG00000109919,Pos:430,Strand:-,Chr:11,BL:BL19630	ENSG00000175619,Pos:435,Strand:+,Chr:11,BL:BL26419
	ENSG00000172640,Pos:334,Strand:-,Chr:12,BL:BL26419	ENSG00000111404,Pos:217,Strand:-,Chr:12,BL:BL05089
	ENSG00000175398,Pos:512,Strand:+,Chr:12,BL:BL26419	ENSG00000072041,Pos:701,Strand:-,Chr:12,BL:BL10374
	ENSG00000139324,Pos:711,Strand:+,Chr:12,BL:BL15452	ENSG00000072041,Pos:701,Strand:-,Chr:12,BL:BL12308	ENSG00000179615,Pos:511,Strand:+,Chr:12,BL:BL26419
	ENSG00000137409,Pos:437,Strand:-,Chr:6,BL:BL19630	ENSG00000280236,Pos:217,Strand:+,Chr:6,BL:BL26419
	ENSG00000196578,Pos:518,Strand:+,Chr:3,BL:BL26419	ENSG00000163817,Pos:236,Strand:-,Chr:3,BL:BL12308
	ENSG00000231192,Pos:519,Strand:+,Chr:3,BL:BL26419	ENSG00000163817,Pos:236,Strand:-,Chr:3,BL:BL10374
	ENSG00000186306,Pos:1389,Strand:-,Chr:1,BL:BL26419	ENSG00000197106,Pos:979,Strand:+,Chr:1,BL:BL12308
	ENSG00000180708,Pos:1390,Strand:-,Chr:1,BL:BL26419	ENSG00000197106,Pos:979,Strand:+,Chr:1,BL:BL10374
	ENSG00000174358,Pos:20,Strand:+,Chr:5,BL:BL12308	ENSG00000164363,Pos:21,Strand:+,Chr:5,BL:BL10374	ENSG00000174339,Pos:875,Strand:-,Chr:5,BL:BL26419
	ENSG00000164363,Pos:21,Strand:+,Chr:5,BL:BL12308	ENSG00000174358,Pos:20,Strand:+,Chr:5,BL:BL10374	ENSG00000185372,Pos:881,Strand:-,Chr:5,BL:BL26419
____
Hypnc_BL96213	-3	>52.1	<26.9	#ENSG00000176148,Pos:348,Strand:+,Chr:11,BL:BL16895	ENSG00000185238,Pos:310,Strand:+,Chr:11,BL:BL05523	ENSG00000149182,Pos:413,Strand:-,Chr:11,BL:BL24365
	ENSG00000075089,Pos:758,Strand:+,Chr:12,BL:BL21556	ENSG00000166046,Pos:801,Strand:+,Chr:12,BL:BL16895
	ENSG00000176148,Pos:348,Strand:+,Chr:11,BL:BL16895	ENSG00000185238,Pos:310,Strand:+,Chr:11,BL:BL05523	ENSG00000149182,Pos:413,Strand:-,Chr:11,BL:BL24365
____
Hypnc_BL14905	-3	>3.2	<0.7	#ENSG00000166153,Pos:759,Strand:-,Chr:12,BL:BL10380	ENSG00000075089,Pos:758,Strand:+,Chr:12,BL:BL21556	ENSG00000151572,Pos:764,Strand:+,Chr:12,BL:BL05780
	ENSG00000166153,Pos:759,Strand:-,Chr:12,BL:BL10380	ENSG00000075089,Pos:758,Strand:+,Chr:12,BL:BL21556	ENSG00000151572,Pos:764,Strand:+,Chr:12,BL:BL05780
	ENSG00000134343,Pos:320,Strand:+,Chr:11,BL:BL05780	ENSG00000121690,Pos:347,Strand:+,Chr:11,BL:BL10380
	ENSG00000131620,Pos:857,Strand:+,Chr:11,BL:BL05780	ENSG00000134825,Pos:611,Strand:-,Chr:11,BL:BL24956
____
Hypnc_BL86219	-3	>3.2	<0.7	#ENSG00000166153,Pos:759,Strand:-,Chr:12,BL:BL10380	ENSG00000075089,Pos:758,Strand:+,Chr:12,BL:BL21556	ENSG00000151572,Pos:764,Strand:+,Chr:12,BL:BL05780
	ENSG00000166153,Pos:759,Strand:-,Chr:12,BL:BL10380	ENSG00000075089,Pos:758,Strand:+,Chr:12,BL:BL21556	ENSG00000151572,Pos:764,Strand:+,Chr:12,BL:BL05780
	ENSG00000134343,Pos:320,Strand:+,Chr:11,BL:BL05780	ENSG00000121690,Pos:347,Strand:+,Chr:11,BL:BL10380
	ENSG00000131620,Pos:857,Strand:+,Chr:11,BL:BL05780	ENSG00000134825,Pos:611,Strand:-,Chr:11,BL:BL24956
____
Hypnc_BL33568	-2	>186.0	<186.0	#ENSG00000075651,Pos:918,Strand:-,Chr:3,BL:BL04320	ENSG00000173193,Pos:655,Strand:+,Chr:3,BL:BL55510
	ENSG00000075651,Pos:918,Strand:-,Chr:3,BL:BL04320	ENSG00000173193,Pos:655,Strand:+,Chr:3,BL:BL55510
____
Hypnc_BL61349	-2	>0.7	<0.7	#ENSG00000111046,Pos:693,Strand:+,Chr:12,BL:BL24962	ENSG00000111049,Pos:694,Strand:+,Chr:12,BL:BL08615
	ENSG00000111046,Pos:693,Strand:+,Chr:12,BL:BL24962	ENSG00000111049,Pos:694,Strand:+,Chr:12,BL:BL08615
	ENSG00000111046,Pos:693,Strand:+,Chr:12,BL:BL21563	ENSG00000111049,Pos:694,Strand:+,Chr:12,BL:BL24962
	ENSG00000111049,Pos:694,Strand:+,Chr:12,BL:BL21563	ENSG00000111046,Pos:693,Strand:+,Chr:12,BL:BL08615
____
Hypnc_BL48116	-3	>477.5	<2.8	#ENSG00000134343,Pos:320,Strand:+,Chr:11,BL:BL19255	ENSG00000129151,Pos:324,Strand:+,Chr:11,BL:BL20141	ENSG00000137747,Pos:1149,Strand:-,Chr:11,BL:BL24084
	ENSG00000151572,Pos:764,Strand:+,Chr:12,BL:BL19255	ENSG00000139287,Pos:671,Strand:+,Chr:12,BL:BL15719
	ENSG00000180773,Pos:997,Strand:-,Chr:11,BL:BL08614	ENSG00000166682,Pos:1115,Strand:-,Chr:11,BL:BL24084	ENSG00000131620,Pos:857,Strand:+,Chr:11,BL:BL19255
	ENSG00000134343,Pos:320,Strand:+,Chr:11,BL:BL19255	ENSG00000129151,Pos:324,Strand:+,Chr:11,BL:BL20141	ENSG00000137747,Pos:1149,Strand:-,Chr:11,BL:BL24084
	ENSG00000171714,Pos:313,Strand:+,Chr:11,BL:BL19255	ENSG00000129167,Pos:282,Strand:-,Chr:11,BL:BL15719	ENSG00000149418,Pos:1294,Strand:+,Chr:11,BL:BL24084
____
Hypnc_BL85387	-3	>45.3	<0.7	#ENSG00000165973,Pos:312,Strand:+,Chr:11,BL:BL00257	ENSG00000171714,Pos:313,Strand:+,Chr:11,BL:BL19255	ENSG00000166483,Pos:234,Strand:+,Chr:11,BL:BL24082
	ENSG00000184613,Pos:312,Strand:-,Chr:12,BL:BL00257	ENSG00000177119,Pos:314,Strand:+,Chr:12,BL:BL19255
	ENSG00000177947,Pos:3,Strand:+,Chr:11,BL:BL01136	ENSG00000185101,Pos:16,Strand:-,Chr:11,BL:BL19255
	ENSG00000165973,Pos:312,Strand:+,Chr:11,BL:BL00257	ENSG00000171714,Pos:313,Strand:+,Chr:11,BL:BL19255	ENSG00000166483,Pos:234,Strand:+,Chr:11,BL:BL24082
	ENSG00000131620,Pos:857,Strand:+,Chr:11,BL:BL19255	ENSG00000180773,Pos:997,Strand:-,Chr:11,BL:BL08614
____
Hypnc_BL64403	-2	>75.7	<75.7	#ENSG00000108242,Pos:444,Strand:+,Chr:10,BL:BL25029	ENSG00000185009,Pos:337,Strand:-,Chr:10,BL:BL20938
	ENSG00000108242,Pos:444,Strand:+,Chr:10,BL:BL25029	ENSG00000185009,Pos:337,Strand:-,Chr:10,BL:BL20938
	ENSG00000119508,Pos:379,Strand:+,Chr:9,BL:BL01871	ENSG00000136931,Pos:536,Strand:-,Chr:9,BL:BL14032	ENSG00000187609,Pos:771,Strand:-,Chr:9,BL:BL08026
	ENSG00000000460,Pos:1531,Strand:+,Chr:1,BL:BL08030	ENSG00000116833,Pos:1669,Strand:+,Chr:1,BL:BL14032	ENSG00000134716,Pos:743,Strand:-,Chr:1,BL:BL25029
____
Hypnc_BL64402	-2	>75.7	<75.7	#ENSG00000108242,Pos:444,Strand:+,Chr:10,BL:BL25029	ENSG00000185009,Pos:337,Strand:-,Chr:10,BL:BL20938
	ENSG00000108242,Pos:444,Strand:+,Chr:10,BL:BL25029	ENSG00000185009,Pos:337,Strand:-,Chr:10,BL:BL20938
	ENSG00000119508,Pos:379,Strand:+,Chr:9,BL:BL01871	ENSG00000136931,Pos:536,Strand:-,Chr:9,BL:BL14032	ENSG00000187609,Pos:771,Strand:-,Chr:9,BL:BL08026
	ENSG00000000460,Pos:1531,Strand:+,Chr:1,BL:BL08030	ENSG00000116833,Pos:1669,Strand:+,Chr:1,BL:BL14032	ENSG00000134716,Pos:743,Strand:-,Chr:1,BL:BL25029
____
Hypnc_BL57041	-2	>38.2	<38.2	#ENSG00000130711,Pos:631,Strand:+,Chr:9,BL:BL10140	ENSG00000167106,Pos:577,Strand:-,Chr:9,BL:BL04636
	ENSG00000130711,Pos:631,Strand:+,Chr:9,BL:BL10140	ENSG00000167106,Pos:577,Strand:-,Chr:9,BL:BL04636
	ENSG00000170271,Pos:709,Strand:-,Chr:5,BL:BL05856	ENSG00000061455,Pos:412,Strand:+,Chr:5,BL:BL10140
____
Hypnc_BL66568	-2	>38.2	<38.2	#ENSG00000130711,Pos:631,Strand:+,Chr:9,BL:BL10140	ENSG00000167106,Pos:577,Strand:-,Chr:9,BL:BL04636
	ENSG00000130711,Pos:631,Strand:+,Chr:9,BL:BL10140	ENSG00000167106,Pos:577,Strand:-,Chr:9,BL:BL04636
	ENSG00000170271,Pos:709,Strand:-,Chr:5,BL:BL05856	ENSG00000061455,Pos:412,Strand:+,Chr:5,BL:BL10140
____
Hypnc_BL46229	-2	>35.4	<35.4	#ENSG00000162804,Pos:1230,Strand:+,Chr:2,BL:BL96986	ENSG00000241635,Pos:1180,Strand:+,Chr:2,BL:BL05845
	ENSG00000162804,Pos:1230,Strand:+,Chr:2,BL:BL96986	ENSG00000241635,Pos:1180,Strand:+,Chr:2,BL:BL05845
	ENSG00000134250,Pos:1067,Strand:-,Chr:1,BL:BL96986	ENSG00000152078,Pos:900,Strand:+,Chr:1,BL:BL15786
	ENSG00000148175,Pos:500,Strand:-,Chr:9,BL:BL66600	ENSG00000197859,Pos:677,Strand:+,Chr:9,BL:BL20945
	ENSG00000242366,Pos:1172,Strand:+,Chr:2,BL:BL05845	ENSG00000138074,Pos:127,Strand:-,Chr:2,BL:BL07102
____
Hypnc_BL46268	-2	>35.4	<35.4	#ENSG00000162804,Pos:1230,Strand:+,Chr:2,BL:BL96986	ENSG00000241635,Pos:1180,Strand:+,Chr:2,BL:BL05845
	ENSG00000162804,Pos:1230,Strand:+,Chr:2,BL:BL96986	ENSG00000241635,Pos:1180,Strand:+,Chr:2,BL:BL05845
	ENSG00000134250,Pos:1067,Strand:-,Chr:1,BL:BL96986	ENSG00000152078,Pos:900,Strand:+,Chr:1,BL:BL15786
	ENSG00000148175,Pos:500,Strand:-,Chr:9,BL:BL66600	ENSG00000197859,Pos:677,Strand:+,Chr:9,BL:BL20945
	ENSG00000242366,Pos:1172,Strand:+,Chr:2,BL:BL05845	ENSG00000138074,Pos:127,Strand:-,Chr:2,BL:BL07102
____
Hypnc_BL73321	-3	>51.7	<3.5	#ENSG00000136811,Pos:592,Strand:+,Chr:9,BL:BL12727	ENSG00000167112,Pos:587,Strand:-,Chr:9,BL:BL23081	ENSG00000148175,Pos:500,Strand:-,Chr:9,BL:BL66600
	ENSG00000136811,Pos:592,Strand:+,Chr:9,BL:BL12727	ENSG00000167112,Pos:587,Strand:-,Chr:9,BL:BL23081	ENSG00000148175,Pos:500,Strand:-,Chr:9,BL:BL66600
	ENSG00000122417,Pos:844,Strand:-,Chr:1,BL:BL12727	ENSG00000142892,Pos:810,Strand:-,Chr:1,BL:BL07312	ENSG00000160685,Pos:1301,Strand:+,Chr:1,BL:BL23817
	ENSG00000148948,Pos:377,Strand:-,Chr:11,BL:BL07305	ENSG00000196323,Pos:1295,Strand:-,Chr:11,BL:BL23817
	ENSG00000131409,Pos:1189,Strand:-,Chr:19,BL:BL07305	ENSG00000178951,Pos:133,Strand:-,Chr:19,BL:BL23817
____
Hypnc_BL60010	-6	>139.3	<3.5	#ENSG00000136811,Pos:592,Strand:+,Chr:9,BL:BL12727	ENSG00000167112,Pos:587,Strand:-,Chr:9,BL:BL23081	ENSG00000136895,Pos:556,Strand:+,Chr:9,BL:BL06475	ENSG00000097007,Pos:633,Strand:+,Chr:9,BL:BL20090	ENSG00000188747,Pos:772,Strand:+,Chr:9,BL:BL11216	ENSG00000148120,Pos:342,Strand:+,Chr:9,BL:BL08028
	ENSG00000136811,Pos:592,Strand:+,Chr:9,BL:BL12727	ENSG00000167112,Pos:587,Strand:-,Chr:9,BL:BL23081	ENSG00000136895,Pos:556,Strand:+,Chr:9,BL:BL06475	ENSG00000097007,Pos:633,Strand:+,Chr:9,BL:BL20090	ENSG00000188747,Pos:772,Strand:+,Chr:9,BL:BL11216	ENSG00000148120,Pos:342,Strand:+,Chr:9,BL:BL08028
	ENSG00000143322,Pos:1587,Strand:-,Chr:1,BL:BL20090	ENSG00000116701,Pos:1619,Strand:-,Chr:1,BL:BL11216	ENSG00000176393,Pos:1692,Strand:+,Chr:1,BL:BL08028	ENSG00000122417,Pos:844,Strand:-,Chr:1,BL:BL12727
____
Hypnc_BL38191	-3	>56.3	<27.6	#ENSG00000148308,Pos:658,Strand:+,Chr:9,BL:BL09896	ENSG00000167157,Pos:619,Strand:+,Chr:9,BL:BL09897	ENSG00000054148,Pos:730,Strand:+,Chr:9,BL:BL23085
	ENSG00000148308,Pos:658,Strand:+,Chr:9,BL:BL09896	ENSG00000167157,Pos:619,Strand:+,Chr:9,BL:BL09897	ENSG00000054148,Pos:730,Strand:+,Chr:9,BL:BL23085
	ENSG00000122484,Pos:880,Strand:+,Chr:1,BL:BL02756	ENSG00000137976,Pos:827,Strand:+,Chr:1,BL:BL22224	ENSG00000116132,Pos:1539,Strand:+,Chr:1,BL:BL09897
____
Hypnc_BL71736	-2	>19.8	<19.8	#ENSG00000099769,Pos:79,Strand:-,Chr:16,BL:BL74889	ENSG00000184471,Pos:51,Strand:-,Chr:16,BL:BL02795
	ENSG00000099769,Pos:79,Strand:-,Chr:16,BL:BL74889	ENSG00000184471,Pos:51,Strand:-,Chr:16,BL:BL02795
	ENSG00000178772,Pos:1033,Strand:-,Chr:3,BL:BL74889	ENSG00000181092,Pos:1003,Strand:+,Chr:3,BL:BL02795
	ENSG00000153015,Pos:209,Strand:+,Chr:5,BL:BL14644	ENSG00000082196,Pos:100,Strand:-,Chr:5,BL:BL02795
	ENSG00000060140,Pos:152,Strand:-,Chr:12,BL:BL74890	ENSG00000186897,Pos:367,Strand:-,Chr:12,BL:BL02795
	ENSG00000173369,Pos:293,Strand:+,Chr:1,BL:BL02795	ENSG00000162623,Pos:801,Strand:+,Chr:1,BL:BL14650	ENSG00000162733,Pos:1488,Strand:+,Chr:1,BL:BL74890	ENSG00000135837,Pos:1595,Strand:+,Chr:1,BL:BL01872
____
Hypnc_BL39415	-2	>19.8	<19.8	#ENSG00000136854,Pos:562,Strand:+,Chr:9,BL:BL18233	ENSG00000167118,Pos:590,Strand:+,Chr:9,BL:BL08008
	ENSG00000136854,Pos:562,Strand:+,Chr:9,BL:BL18233	ENSG00000167118,Pos:590,Strand:+,Chr:9,BL:BL08008
____
Hypnc_BL49148	-3	>46.5	<0.7	#ENSG00000136859,Pos:555,Strand:-,Chr:9,BL:BL05848	ENSG00000136828,Pos:554,Strand:+,Chr:9,BL:BL04641	ENSG00000095397,Pos:474,Strand:-,Chr:9,BL:BL20420
	ENSG00000116194,Pos:1584,Strand:-,Chr:1,BL:BL05848	ENSG00000116191,Pos:1583,Strand:+,Chr:1,BL:BL04641
	ENSG00000136859,Pos:555,Strand:-,Chr:9,BL:BL05848	ENSG00000136828,Pos:554,Strand:+,Chr:9,BL:BL04641	ENSG00000095397,Pos:474,Strand:-,Chr:9,BL:BL20420
	ENSG00000090863,Pos:720,Strand:-,Chr:16,BL:BL11320	ENSG00000038358,Pos:635,Strand:+,Chr:16,BL:BL15685
	ENSG00000245848,Pos:665,Strand:-,Chr:19,BL:BL12865	ENSG00000130812,Pos:296,Strand:-,Chr:19,BL:BL05848
____
Hypnc_BL23797	-2	>60.1	<60.1	#ENSG00000090863,Pos:720,Strand:-,Chr:16,BL:BL11320	ENSG00000038358,Pos:635,Strand:+,Chr:16,BL:BL15685
	ENSG00000090863,Pos:720,Strand:-,Chr:16,BL:BL11320	ENSG00000038358,Pos:635,Strand:+,Chr:16,BL:BL15685
	ENSG00000123453,Pos:680,Strand:-,Chr:9,BL:BL16318	ENSG00000136859,Pos:555,Strand:-,Chr:9,BL:BL05848
	ENSG00000245848,Pos:665,Strand:-,Chr:19,BL:BL12865	ENSG00000130812,Pos:296,Strand:-,Chr:19,BL:BL05848
____
Hypnc_BL82686	-3	>624.9	<250.3	#ENSG00000149243,Pos:923,Strand:-,Chr:11,BL:BL04850	ENSG00000110074,Pos:1277,Strand:+,Chr:11,BL:BL27287	ENSG00000149043,Pos:62,Strand:+,Chr:11,BL:BL11633
	ENSG00000149243,Pos:923,Strand:-,Chr:11,BL:BL04850	ENSG00000110074,Pos:1277,Strand:+,Chr:11,BL:BL27287	ENSG00000149043,Pos:62,Strand:+,Chr:11,BL:BL11633
	ENSG00000143858,Pos:1700,Strand:-,Chr:1,BL:BL11633	ENSG00000162413,Pos:97,Strand:-,Chr:1,BL:BL04850
____
Hypnc_BL74596	-2	>119.5	<119.5	#ENSG00000141076,Pos:662,Strand:+,Chr:16,BL:BL17359	ENSG00000176715,Pos:831,Strand:+,Chr:16,BL:BL12557
	ENSG00000141076,Pos:662,Strand:+,Chr:16,BL:BL17359	ENSG00000176715,Pos:831,Strand:+,Chr:16,BL:BL12557
____
Hypnc_BL74593	-2	>119.5	<119.5	#ENSG00000141076,Pos:662,Strand:+,Chr:16,BL:BL17359	ENSG00000176715,Pos:831,Strand:+,Chr:16,BL:BL12557
	ENSG00000141076,Pos:662,Strand:+,Chr:16,BL:BL17359	ENSG00000176715,Pos:831,Strand:+,Chr:16,BL:BL12557
____
Hypnc_BL32944	-2	>33.9	<33.9	#ENSG00000163026,Pos:82,Strand:-,Chr:2,BL:BL18441	ENSG00000172059,Pos:34,Strand:+,Chr:2,BL:BL24662
	ENSG00000163026,Pos:82,Strand:-,Chr:2,BL:BL18441	ENSG00000172059,Pos:34,Strand:+,Chr:2,BL:BL24662
	ENSG00000155090,Pos:483,Strand:-,Chr:8,BL:BL24662	ENSG00000158106,Pos:618,Strand:+,Chr:8,BL:BL02313
	ENSG00000129911,Pos:66,Strand:-,Chr:19,BL:BL24662	ENSG00000131941,Pos:660,Strand:-,Chr:19,BL:BL02313
____
Hypnc_BL52771	-3	>64.7	<9.2	#ENSG00000198650,Pos:702,Strand:-,Chr:16,BL:BL17560	ENSG00000118557,Pos:715,Strand:-,Chr:16,BL:BL96671	ENSG00000172824,Pos:597,Strand:+,Chr:16,BL:BL23800
	ENSG00000198650,Pos:702,Strand:-,Chr:16,BL:BL17560	ENSG00000118557,Pos:715,Strand:-,Chr:16,BL:BL96671	ENSG00000172824,Pos:597,Strand:+,Chr:16,BL:BL23800
____
Hypnc_BL63140	-2	>0.7	<0.7	#ENSG00000105176,Pos:647,Strand:+,Chr:19,BL:BL17354	ENSG00000105173,Pos:646,Strand:+,Chr:19,BL:BL05262
	ENSG00000105176,Pos:647,Strand:+,Chr:19,BL:BL17354	ENSG00000105173,Pos:646,Strand:+,Chr:19,BL:BL05262
	ENSG00000177511,Pos:194,Strand:+,Chr:18,BL:BL04201	ENSG00000101638,Pos:147,Strand:-,Chr:18,BL:BL74886
	ENSG00000101638,Pos:147,Strand:-,Chr:18,BL:BL04201	ENSG00000177511,Pos:194,Strand:+,Chr:18,BL:BL74886
____
Hypnc_BL74884	-2	>33.2	<33.2	#ENSG00000177511,Pos:194,Strand:+,Chr:18,BL:BL04201	ENSG00000101638,Pos:147,Strand:-,Chr:18,BL:BL74886
	ENSG00000177511,Pos:194,Strand:+,Chr:18,BL:BL04201	ENSG00000101638,Pos:147,Strand:-,Chr:18,BL:BL74886
	ENSG00000101638,Pos:147,Strand:-,Chr:18,BL:BL04201	ENSG00000177511,Pos:194,Strand:+,Chr:18,BL:BL74886
____
Hypnc_BL87267	-3	>272.0	<19.1	#ENSG00000102900,Pos:536,Strand:+,Chr:16,BL:BL19764	ENSG00000103005,Pos:563,Strand:+,Chr:16,BL:BL22597	ENSG00000099769,Pos:79,Strand:-,Chr:16,BL:BL01235
	ENSG00000131931,Pos:267,Strand:-,Chr:8,BL:BL44844	ENSG00000175606,Pos:369,Strand:+,Chr:8,BL:BL20928
	ENSG00000102900,Pos:536,Strand:+,Chr:16,BL:BL19764	ENSG00000103005,Pos:563,Strand:+,Chr:16,BL:BL22597	ENSG00000099769,Pos:79,Strand:-,Chr:16,BL:BL01235
____
Hypnc_BL82199	-3	>26.6	<15.6	#ENSG00000165801,Pos:51,Strand:+,Chr:14,BL:BL02314	ENSG00000157227,Pos:73,Strand:+,Chr:14,BL:BL08510	ENSG00000259431,Pos:104,Strand:+,Chr:14,BL:BL23752
	ENSG00000165801,Pos:51,Strand:+,Chr:14,BL:BL02314	ENSG00000157227,Pos:73,Strand:+,Chr:14,BL:BL08510	ENSG00000259431,Pos:104,Strand:+,Chr:14,BL:BL23752
	ENSG00000149633,Pos:305,Strand:-,Chr:20,BL:BL02314	ENSG00000125966,Pos:259,Strand:+,Chr:20,BL:BL08510
	ENSG00000196155,Pos:614,Strand:+,Chr:16,BL:BL02314	ENSG00000102996,Pos:564,Strand:+,Chr:16,BL:BL08510
	ENSG00000123342,Pos:524,Strand:-,Chr:12,BL:BL08510	ENSG00000173451,Pos:666,Strand:+,Chr:12,BL:BL44844
	ENSG00000156103,Pos:416,Strand:-,Chr:8,BL:BL08510	ENSG00000131931,Pos:267,Strand:-,Chr:8,BL:BL44844
	ENSG00000197006,Pos:299,Strand:+,Chr:16,BL:BL22098	ENSG00000008516,Pos:141,Strand:+,Chr:16,BL:BL08510
____
Hypnc_BL60265	-3	>26.6	<15.6	#ENSG00000165801,Pos:51,Strand:+,Chr:14,BL:BL02314	ENSG00000157227,Pos:73,Strand:+,Chr:14,BL:BL08510	ENSG00000259431,Pos:104,Strand:+,Chr:14,BL:BL23752
	ENSG00000165801,Pos:51,Strand:+,Chr:14,BL:BL02314	ENSG00000157227,Pos:73,Strand:+,Chr:14,BL:BL08510	ENSG00000259431,Pos:104,Strand:+,Chr:14,BL:BL23752
	ENSG00000149633,Pos:305,Strand:-,Chr:20,BL:BL02314	ENSG00000125966,Pos:259,Strand:+,Chr:20,BL:BL08510
	ENSG00000196155,Pos:614,Strand:+,Chr:16,BL:BL02314	ENSG00000102996,Pos:564,Strand:+,Chr:16,BL:BL08510
	ENSG00000123342,Pos:524,Strand:-,Chr:12,BL:BL08510	ENSG00000173451,Pos:666,Strand:+,Chr:12,BL:BL44844
	ENSG00000156103,Pos:416,Strand:-,Chr:8,BL:BL08510	ENSG00000131931,Pos:267,Strand:-,Chr:8,BL:BL44844
	ENSG00000197006,Pos:299,Strand:+,Chr:16,BL:BL22098	ENSG00000008516,Pos:141,Strand:+,Chr:16,BL:BL08510
____
Hypnc_BL88007	-3	>57.4	<0.7	#ENSG00000178573,Pos:754,Strand:-,Chr:16,BL:BL05196	ENSG00000186153,Pos:753,Strand:+,Chr:16,BL:BL23795	ENSG00000103056,Pos:654,Strand:-,Chr:16,BL:BL27710
	ENSG00000204103,Pos:316,Strand:-,Chr:20,BL:BL05196	ENSG00000101464,Pos:248,Strand:-,Chr:20,BL:BL02446
	ENSG00000178573,Pos:754,Strand:-,Chr:16,BL:BL05196	ENSG00000186153,Pos:753,Strand:+,Chr:16,BL:BL23795	ENSG00000103056,Pos:654,Strand:-,Chr:16,BL:BL27710
____
Hypnc_BL50778	-2	>44.5	<44.5	#ENSG00000100983,Pos:253,Strand:-,Chr:20,BL:BL01234	ENSG00000204103,Pos:316,Strand:-,Chr:20,BL:BL05196
	ENSG00000100983,Pos:253,Strand:-,Chr:20,BL:BL01234	ENSG00000204103,Pos:316,Strand:-,Chr:20,BL:BL05196
	ENSG00000103056,Pos:654,Strand:-,Chr:16,BL:BL17024	ENSG00000178573,Pos:754,Strand:-,Chr:16,BL:BL05196
____
Hypnc_BL54358	-2	>33.2	<33.2	#ENSG00000180817,Pos:286,Strand:-,Chr:10,BL:BL02049	ENSG00000108091,Pos:239,Strand:-,Chr:10,BL:BL22783
	ENSG00000180817,Pos:286,Strand:-,Chr:10,BL:BL02049	ENSG00000108091,Pos:239,Strand:-,Chr:10,BL:BL22783
	ENSG00000138777,Pos:479,Strand:-,Chr:4,BL:BL02049	ENSG00000186867,Pos:538,Strand:-,Chr:4,BL:BL27977	ENSG00000163394,Pos:164,Strand:-,Chr:4,BL:BL18809
	ENSG00000163394,Pos:164,Strand:-,Chr:4,BL:BL27977	ENSG00000186867,Pos:538,Strand:-,Chr:4,BL:BL18809
____
Hypnc_BL35269	-3	>136.1	<15.6	#ENSG00000198856,Pos:494,Strand:+,Chr:4,BL:BL15631	ENSG00000174720,Pos:516,Strand:+,Chr:4,BL:BL02007	ENSG00000109794,Pos:740,Strand:+,Chr:4,BL:BL22787
	ENSG00000138286,Pos:316,Strand:+,Chr:10,BL:BL22787	ENSG00000108175,Pos:351,Strand:+,Chr:10,BL:BL23463	ENSG00000148672,Pos:386,Strand:-,Chr:10,BL:BL13341
	ENSG00000198856,Pos:494,Strand:+,Chr:4,BL:BL15631	ENSG00000174720,Pos:516,Strand:+,Chr:4,BL:BL02007	ENSG00000109794,Pos:740,Strand:+,Chr:4,BL:BL22787
____
Hypnc_BL85841	-2	>2.1	<2.1	#ENSG00000156574,Pos:290,Strand:-,Chr:10,BL:BL07701	ENSG00000148734,Pos:287,Strand:-,Chr:10,BL:BL11332
	ENSG00000156574,Pos:290,Strand:-,Chr:10,BL:BL07701	ENSG00000148734,Pos:287,Strand:-,Chr:10,BL:BL11332
____
Hypnc_BL32880	-2	>2.1	<2.1	#ENSG00000156574,Pos:290,Strand:-,Chr:10,BL:BL07701	ENSG00000148734,Pos:287,Strand:-,Chr:10,BL:BL02050
	ENSG00000156574,Pos:290,Strand:-,Chr:10,BL:BL07701	ENSG00000148734,Pos:287,Strand:-,Chr:10,BL:BL02050
____
Hypnc_BL82190	-4	>17.0	<0.7	#ENSG00000164031,Pos:461,Strand:-,Chr:4,BL:BL15447	ENSG00000164032,Pos:462,Strand:-,Chr:4,BL:BL21625	ENSG00000145358,Pos:463,Strand:-,Chr:4,BL:BL15784	ENSG00000188517,Pos:496,Strand:-,Chr:4,BL:BL11379
	ENSG00000164031,Pos:461,Strand:-,Chr:4,BL:BL15447	ENSG00000164032,Pos:462,Strand:-,Chr:4,BL:BL21625	ENSG00000145358,Pos:463,Strand:-,Chr:4,BL:BL15784	ENSG00000188517,Pos:496,Strand:-,Chr:4,BL:BL11379
	ENSG00000148719,Pos:308,Strand:-,Chr:10,BL:BL15447	ENSG00000168209,Pos:307,Strand:+,Chr:10,BL:BL15784	ENSG00000197467,Pos:281,Strand:+,Chr:10,BL:BL11379	ENSG00000182333,Pos:397,Strand:+,Chr:10,BL:BL07304
____
Hypnc_BL88765	-3	>1.0	<0.7	#ENSG00000182793,Pos:589,Strand:-,Chr:6,BL:BL95129	ENSG00000243955,Pos:588,Strand:-,Chr:6,BL:BL95130	ENSG00000174156,Pos:590,Strand:-,Chr:6,BL:BL95128
	ENSG00000244067,Pos:587,Strand:-,Chr:6,BL:BL95129	ENSG00000243955,Pos:588,Strand:-,Chr:6,BL:BL95128
	ENSG00000170899,Pos:591,Strand:-,Chr:6,BL:BL95129	ENSG00000174156,Pos:590,Strand:-,Chr:6,BL:BL95130
	ENSG00000174156,Pos:590,Strand:-,Chr:6,BL:BL95129	ENSG00000170899,Pos:591,Strand:-,Chr:6,BL:BL95130	ENSG00000182793,Pos:589,Strand:-,Chr:6,BL:BL95128
	ENSG00000243955,Pos:588,Strand:-,Chr:6,BL:BL95129	ENSG00000182793,Pos:589,Strand:-,Chr:6,BL:BL95130	ENSG00000244067,Pos:587,Strand:-,Chr:6,BL:BL95128
	ENSG00000182793,Pos:589,Strand:-,Chr:6,BL:BL95129	ENSG00000243955,Pos:588,Strand:-,Chr:6,BL:BL95130	ENSG00000174156,Pos:590,Strand:-,Chr:6,BL:BL95128
	ENSG00000244067,Pos:587,Strand:-,Chr:6,BL:BL95130	ENSG00000170899,Pos:591,Strand:-,Chr:6,BL:BL95128
	ENSG00000151247,Pos:446,Strand:-,Chr:4,BL:BL16057	ENSG00000163106,Pos:438,Strand:-,Chr:4,BL:BL95129
____
Hypnc_BL88764	-3	>1.0	<0.7	#ENSG00000182793,Pos:589,Strand:-,Chr:6,BL:BL95129	ENSG00000243955,Pos:588,Strand:-,Chr:6,BL:BL95130	ENSG00000174156,Pos:590,Strand:-,Chr:6,BL:BL95128
	ENSG00000244067,Pos:587,Strand:-,Chr:6,BL:BL95129	ENSG00000243955,Pos:588,Strand:-,Chr:6,BL:BL95128
	ENSG00000170899,Pos:591,Strand:-,Chr:6,BL:BL95129	ENSG00000174156,Pos:590,Strand:-,Chr:6,BL:BL95130
	ENSG00000174156,Pos:590,Strand:-,Chr:6,BL:BL95129	ENSG00000170899,Pos:591,Strand:-,Chr:6,BL:BL95130	ENSG00000182793,Pos:589,Strand:-,Chr:6,BL:BL95128
	ENSG00000243955,Pos:588,Strand:-,Chr:6,BL:BL95129	ENSG00000182793,Pos:589,Strand:-,Chr:6,BL:BL95130	ENSG00000244067,Pos:587,Strand:-,Chr:6,BL:BL95128
	ENSG00000182793,Pos:589,Strand:-,Chr:6,BL:BL95129	ENSG00000243955,Pos:588,Strand:-,Chr:6,BL:BL95130	ENSG00000174156,Pos:590,Strand:-,Chr:6,BL:BL95128
	ENSG00000244067,Pos:587,Strand:-,Chr:6,BL:BL95130	ENSG00000170899,Pos:591,Strand:-,Chr:6,BL:BL95128
	ENSG00000151247,Pos:446,Strand:-,Chr:4,BL:BL16057	ENSG00000163106,Pos:438,Strand:-,Chr:4,BL:BL95129
____
Hypnc_BL74334	-2	>0.7	<0.7	#ENSG00000182793,Pos:589,Strand:-,Chr:6,BL:BL95129	ENSG00000243955,Pos:588,Strand:-,Chr:6,BL:BL95130
	ENSG00000182793,Pos:589,Strand:-,Chr:6,BL:BL95129	ENSG00000243955,Pos:588,Strand:-,Chr:6,BL:BL95130
	ENSG00000243955,Pos:588,Strand:-,Chr:6,BL:BL95129	ENSG00000182793,Pos:589,Strand:-,Chr:6,BL:BL95130
	ENSG00000170899,Pos:591,Strand:-,Chr:6,BL:BL95129	ENSG00000174156,Pos:590,Strand:-,Chr:6,BL:BL95130
	ENSG00000174156,Pos:590,Strand:-,Chr:6,BL:BL95129	ENSG00000170899,Pos:591,Strand:-,Chr:6,BL:BL95130
	ENSG00000151247,Pos:446,Strand:-,Chr:4,BL:BL16057	ENSG00000163106,Pos:438,Strand:-,Chr:4,BL:BL95129
	ENSG00000171862,Pos:394,Strand:+,Chr:10,BL:BL03273	ENSG00000138152,Pos:651,Strand:+,Chr:10,BL:BL03053
____
Hypnc_BL09512	-3	>129.1	<85.6	#ENSG00000164099,Pos:525,Strand:-,Chr:4,BL:BL15445	ENSG00000163629,Pos:404,Strand:+,Chr:4,BL:BL11330	ENSG00000168843,Pos:662,Strand:-,Chr:4,BL:BL04890
	ENSG00000164099,Pos:525,Strand:-,Chr:4,BL:BL15445	ENSG00000163629,Pos:404,Strand:+,Chr:4,BL:BL11330	ENSG00000168843,Pos:662,Strand:-,Chr:4,BL:BL04890
	ENSG00000187908,Pos:655,Strand:+,Chr:10,BL:BL15445	ENSG00000170324,Pos:200,Strand:-,Chr:10,BL:BL11330
	ENSG00000111859,Pos:61,Strand:-,Chr:6,BL:BL07709	ENSG00000170927,Pos:579,Strand:-,Chr:6,BL:BL96523
____
Hypnc_BL88393	-2	>0.7	<0.7	#ENSG00000177675,Pos:96,Strand:-,Chr:12,BL:BL20651	ENSG00000177575,Pos:97,Strand:-,Chr:12,BL:BL15445
	ENSG00000177675,Pos:96,Strand:-,Chr:12,BL:BL20651	ENSG00000177575,Pos:97,Strand:-,Chr:12,BL:BL15445
	ENSG00000177575,Pos:97,Strand:-,Chr:12,BL:BL20651	ENSG00000177675,Pos:96,Strand:-,Chr:12,BL:BL15445
	ENSG00000164099,Pos:525,Strand:-,Chr:4,BL:BL20651	ENSG00000163629,Pos:404,Strand:+,Chr:4,BL:BL11330
	ENSG00000187908,Pos:655,Strand:+,Chr:10,BL:BL20651	ENSG00000170324,Pos:200,Strand:-,Chr:10,BL:BL11330
	ENSG00000187908,Pos:655,Strand:+,Chr:10,BL:BL15445	ENSG00000204179,Pos:189,Strand:+,Chr:10,BL:BL11330
	ENSG00000111859,Pos:61,Strand:-,Chr:6,BL:BL07709	ENSG00000170927,Pos:579,Strand:-,Chr:6,BL:BL96523
____
Hypnc_BL68252	-4	>155.1	<70.7	#ENSG00000184719,Pos:395,Strand:-,Chr:10,BL:BL15630	ENSG00000166224,Pos:295,Strand:+,Chr:10,BL:BL00297	ENSG00000165406,Pos:177,Strand:-,Chr:10,BL:BL21830	ENSG00000077150,Pos:543,Strand:+,Chr:10,BL:BL18808
	ENSG00000145416,Pos:668,Strand:-,Chr:4,BL:BL21830	ENSG00000109320,Pos:468,Strand:+,Chr:4,BL:BL18808
	ENSG00000184719,Pos:395,Strand:-,Chr:10,BL:BL15630	ENSG00000166224,Pos:295,Strand:+,Chr:10,BL:BL00297	ENSG00000165406,Pos:177,Strand:-,Chr:10,BL:BL21830	ENSG00000077150,Pos:543,Strand:+,Chr:10,BL:BL18808
____
Hypnc_BL77746	-5	>170.9	<15.6	#ENSG00000138768,Pos:348,Strand:+,Chr:4,BL:BL17035	ENSG00000138759,Pos:370,Strand:+,Chr:4,BL:BL06723	ENSG00000156136,Pos:317,Strand:+,Chr:4,BL:BL15785	ENSG00000138639,Pos:402,Strand:+,Chr:4,BL:BL05827	ENSG00000205129,Pos:735,Strand:+,Chr:4,BL:BL06725
	ENSG00000163219,Pos:329,Strand:+,Chr:2,BL:BL05827	ENSG00000114956,Pos:383,Strand:+,Chr:2,BL:BL15785
	ENSG00000128805,Pos:202,Strand:-,Chr:10,BL:BL05827	ENSG00000060339,Pos:267,Strand:+,Chr:10,BL:BL02001
	ENSG00000138768,Pos:348,Strand:+,Chr:4,BL:BL17035	ENSG00000138759,Pos:370,Strand:+,Chr:4,BL:BL06723	ENSG00000156136,Pos:317,Strand:+,Chr:4,BL:BL15785	ENSG00000138639,Pos:402,Strand:+,Chr:4,BL:BL05827	ENSG00000205129,Pos:735,Strand:+,Chr:4,BL:BL06725
____
Hypnc_BL33780	-5	>170.9	<15.6	#ENSG00000138768,Pos:348,Strand:+,Chr:4,BL:BL17035	ENSG00000138759,Pos:370,Strand:+,Chr:4,BL:BL06723	ENSG00000156136,Pos:317,Strand:+,Chr:4,BL:BL15785	ENSG00000138639,Pos:402,Strand:+,Chr:4,BL:BL05827	ENSG00000205129,Pos:735,Strand:+,Chr:4,BL:BL06725
	ENSG00000163219,Pos:329,Strand:+,Chr:2,BL:BL05827	ENSG00000114956,Pos:383,Strand:+,Chr:2,BL:BL15785
	ENSG00000128805,Pos:202,Strand:-,Chr:10,BL:BL05827	ENSG00000060339,Pos:267,Strand:+,Chr:10,BL:BL02001
	ENSG00000138768,Pos:348,Strand:+,Chr:4,BL:BL17035	ENSG00000138759,Pos:370,Strand:+,Chr:4,BL:BL06723	ENSG00000156136,Pos:317,Strand:+,Chr:4,BL:BL15785	ENSG00000138639,Pos:402,Strand:+,Chr:4,BL:BL05827	ENSG00000205129,Pos:735,Strand:+,Chr:4,BL:BL06725
____
Hypnc_BL49515	-2	>0.7	<0.7	#ENSG00000164024,Pos:447,Strand:+,Chr:4,BL:BL01254	ENSG00000197894,Pos:448,Strand:-,Chr:4,BL:BL17840
	ENSG00000164024,Pos:447,Strand:+,Chr:4,BL:BL01254	ENSG00000197894,Pos:448,Strand:-,Chr:4,BL:BL17840
____
Hypnc_BL02382	-2	>0.7	<0.7	#ENSG00000005206,Pos:86,Strand:+,Chr:19,BL:BL09867	ENSG00000130332,Pos:85,Strand:-,Chr:19,BL:BL18294
	ENSG00000005206,Pos:86,Strand:+,Chr:19,BL:BL09867	ENSG00000130332,Pos:85,Strand:-,Chr:19,BL:BL18294
	ENSG00000158985,Pos:436,Strand:+,Chr:5,BL:BL05821	ENSG00000151881,Pos:150,Strand:-,Chr:5,BL:BL17100
	ENSG00000197622,Pos:1169,Strand:-,Chr:1,BL:BL05821	ENSG00000159445,Pos:1198,Strand:-,Chr:1,BL:BL09864	ENSG00000143341,Pos:1632,Strand:+,Chr:1,BL:BL96868
____
Hypnc_BL78133	-2	>4.2	<4.2	#ENSG00000104112,Pos:235,Strand:+,Chr:15,BL:BL08848	ENSG00000138600,Pos:229,Strand:-,Chr:15,BL:BL09867
	ENSG00000104112,Pos:235,Strand:+,Chr:15,BL:BL08848	ENSG00000138600,Pos:229,Strand:-,Chr:15,BL:BL09867
	ENSG00000130540,Pos:375,Strand:-,Chr:22,BL:BL16325	ENSG00000128242,Pos:184,Strand:-,Chr:22,BL:BL79622
	ENSG00000152932,Pos:192,Strand:+,Chr:5,BL:BL01297	ENSG00000158985,Pos:436,Strand:+,Chr:5,BL:BL05821
	ENSG00000169213,Pos:679,Strand:-,Chr:1,BL:BL01297	ENSG00000197622,Pos:1169,Strand:-,Chr:1,BL:BL05821
	ENSG00000105649,Pos:549,Strand:-,Chr:19,BL:BL01297	ENSG00000105398,Pos:1072,Strand:-,Chr:19,BL:BL16325
	ENSG00000198075,Pos:572,Strand:+,Chr:2,BL:BL16325	ENSG00000154252,Pos:1245,Strand:+,Chr:2,BL:BL79622
	ENSG00000105514,Pos:338,Strand:-,Chr:19,BL:BL01297	ENSG00000005206,Pos:86,Strand:+,Chr:19,BL:BL09867	ENSG00000088002,Pos:1092,Strand:+,Chr:19,BL:BL16325
____
Hypnc_BL91197	-3	>293.2	<22.6	#ENSG00000064545,Pos:581,Strand:-,Chr:19,BL:BL09863	ENSG00000105649,Pos:549,Strand:-,Chr:19,BL:BL01297	ENSG00000105398,Pos:1072,Strand:-,Chr:19,BL:BL16325
	ENSG00000164180,Pos:320,Strand:-,Chr:5,BL:BL09863	ENSG00000158985,Pos:436,Strand:+,Chr:5,BL:BL05821	ENSG00000152932,Pos:192,Strand:+,Chr:5,BL:BL01297
	ENSG00000130540,Pos:375,Strand:-,Chr:22,BL:BL16325	ENSG00000128242,Pos:184,Strand:-,Chr:22,BL:BL79622
	ENSG00000169213,Pos:679,Strand:-,Chr:1,BL:BL01297	ENSG00000197622,Pos:1169,Strand:-,Chr:1,BL:BL05821
	ENSG00000064545,Pos:581,Strand:-,Chr:19,BL:BL09863	ENSG00000105649,Pos:549,Strand:-,Chr:19,BL:BL01297	ENSG00000105398,Pos:1072,Strand:-,Chr:19,BL:BL16325
	ENSG00000198075,Pos:572,Strand:+,Chr:2,BL:BL16325	ENSG00000154252,Pos:1245,Strand:+,Chr:2,BL:BL79622
	ENSG00000105514,Pos:338,Strand:-,Chr:19,BL:BL01297	ENSG00000088002,Pos:1092,Strand:+,Chr:19,BL:BL16325
____
Hypnc_BL53922	-2	>9.2	<9.2	#ENSG00000163157,Pos:1176,Strand:-,Chr:1,BL:BL14596	ENSG00000159409,Pos:1189,Strand:-,Chr:1,BL:BL10052
	ENSG00000163157,Pos:1176,Strand:-,Chr:1,BL:BL14596	ENSG00000159409,Pos:1189,Strand:-,Chr:1,BL:BL10052
	ENSG00000167210,Pos:146,Strand:-,Chr:18,BL:BL21617	ENSG00000101489,Pos:132,Strand:-,Chr:18,BL:BL10052	ENSG00000101665,Pos:162,Strand:-,Chr:18,BL:BL26927
	ENSG00000137834,Pos:343,Strand:+,Chr:15,BL:BL26927	ENSG00000273025,Pos:377,Strand:-,Chr:15,BL:BL10052	ENSG00000138594,Pos:238,Strand:+,Chr:15,BL:BL14596
	ENSG00000105370,Pos:1225,Strand:-,Chr:19,BL:BL12349	ENSG00000161082,Pos:109,Strand:+,Chr:19,BL:BL10052
____
Hypnc_BL79733	-3	>7.8	<0.7	#ENSG00000119139,Pos:240,Strand:+,Chr:9,BL:BL19170	ENSG00000135063,Pos:241,Strand:+,Chr:9,BL:BL96878	ENSG00000107372,Pos:254,Strand:-,Chr:9,BL:BL05170
	ENSG00000119139,Pos:240,Strand:+,Chr:9,BL:BL19170	ENSG00000135063,Pos:241,Strand:+,Chr:9,BL:BL96878	ENSG00000107372,Pos:254,Strand:-,Chr:9,BL:BL05170
	ENSG00000171823,Pos:12,Strand:-,Chr:12,BL:BL95142	ENSG00000139155,Pos:224,Strand:+,Chr:12,BL:BL21334
	ENSG00000105289,Pos:122,Strand:+,Chr:19,BL:BL19170	ENSG00000130307,Pos:512,Strand:-,Chr:19,BL:BL07558
	ENSG00000176463,Pos:567,Strand:+,Chr:15,BL:BL21334	ENSG00000086666,Pos:472,Strand:+,Chr:15,BL:BL05170	ENSG00000104067,Pos:40,Strand:-,Chr:15,BL:BL19170	ENSG00000104059,Pos:38,Strand:-,Chr:15,BL:BL96878
____
Hypnc_BL35695	-2	>37.5	<37.5	#ENSG00000154080,Pos:94,Strand:-,Chr:18,BL:BL08968	ENSG00000101638,Pos:147,Strand:-,Chr:18,BL:BL01300
	ENSG00000154080,Pos:94,Strand:-,Chr:18,BL:BL08968	ENSG00000101638,Pos:147,Strand:-,Chr:18,BL:BL01300
	ENSG00000131844,Pos:242,Strand:+,Chr:5,BL:BL95144	ENSG00000113532,Pos:353,Strand:-,Chr:5,BL:BL01300
	ENSG00000169105,Pos:106,Strand:+,Chr:15,BL:BL08968	ENSG00000140557,Pos:568,Strand:+,Chr:15,BL:BL01300
	ENSG00000111728,Pos:242,Strand:-,Chr:12,BL:BL01300	ENSG00000171823,Pos:12,Strand:-,Chr:12,BL:BL95142	ENSG00000171310,Pos:792,Strand:+,Chr:12,BL:BL08968
____
Hypnc_BL59809	-2	>44.5	<44.5	#ENSG00000125910,Pos:107,Strand:+,Chr:19,BL:BL29336	ENSG00000167733,Pos:170,Strand:+,Chr:19,BL:BL24608
	ENSG00000125910,Pos:107,Strand:+,Chr:19,BL:BL29336	ENSG00000167733,Pos:170,Strand:+,Chr:19,BL:BL24608
	ENSG00000167733,Pos:170,Strand:+,Chr:19,BL:BL05173	ENSG00000267534,Pos:302,Strand:-,Chr:19,BL:BL29336
	ENSG00000135643,Pos:660,Strand:+,Chr:12,BL:BL24413	ENSG00000110801,Pos:948,Strand:+,Chr:12,BL:BL08462
	ENSG00000145936,Pos:767,Strand:-,Chr:5,BL:BL24413	ENSG00000168938,Pos:411,Strand:-,Chr:5,BL:BL30123
	ENSG00000117594,Pos:1784,Strand:+,Chr:1,BL:BL05173	ENSG00000170989,Pos:925,Strand:+,Chr:1,BL:BL29336
	ENSG00000171517,Pos:833,Strand:-,Chr:1,BL:BL29336	ENSG00000117594,Pos:1784,Strand:+,Chr:1,BL:BL24608
____
Hypnc_BL57655	-2	>0.7	<0.7	#ENSG00000163354,Pos:1302,Strand:-,Chr:1,BL:BL24612	ENSG00000163357,Pos:1303,Strand:+,Chr:1,BL:BL02378
	ENSG00000163354,Pos:1302,Strand:-,Chr:1,BL:BL24612	ENSG00000163357,Pos:1303,Strand:+,Chr:1,BL:BL02378
	ENSG00000005238,Pos:156,Strand:-,Chr:9,BL:BL03411	ENSG00000137133,Pos:174,Strand:-,Chr:9,BL:BL02155
	ENSG00000167220,Pos:155,Strand:-,Chr:18,BL:BL08852	ENSG00000066926,Pos:196,Strand:-,Chr:18,BL:BL05582
____
Hypnc_BL57629	-2	>38.2	<38.2	#ENSG00000188582,Pos:800,Strand:-,Chr:3,BL:BL17096	ENSG00000174640,Pos:746,Strand:-,Chr:3,BL:BL15757
	ENSG00000188582,Pos:800,Strand:-,Chr:3,BL:BL17096	ENSG00000174640,Pos:746,Strand:-,Chr:3,BL:BL15757
	ENSG00000176463,Pos:567,Strand:+,Chr:15,BL:BL15757	ENSG00000214575,Pos:491,Strand:-,Chr:15,BL:BL24838	ENSG00000137819,Pos:361,Strand:+,Chr:15,BL:BL17096
	ENSG00000182749,Pos:339,Strand:-,Chr:1,BL:BL17096	ENSG00000176022,Pos:18,Strand:+,Chr:1,BL:BL13263
____
Hypnc_BL58800	-4	>89.7	<0.7	#ENSG00000071909,Pos:803,Strand:+,Chr:2,BL:BL06763	ENSG00000204335,Pos:804,Strand:+,Chr:2,BL:BL23760	ENSG00000217236,Pos:825,Strand:+,Chr:2,BL:BL04266	ENSG00000144401,Pos:989,Strand:-,Chr:2,BL:BL58801
	ENSG00000123427,Pos:605,Strand:+,Chr:12,BL:BL58801	ENSG00000181852,Pos:542,Strand:-,Chr:12,BL:BL18691	ENSG00000170374,Pos:459,Strand:-,Chr:12,BL:BL04266
	ENSG00000071909,Pos:803,Strand:+,Chr:2,BL:BL06763	ENSG00000204335,Pos:804,Strand:+,Chr:2,BL:BL23760	ENSG00000217236,Pos:825,Strand:+,Chr:2,BL:BL04266	ENSG00000144401,Pos:989,Strand:-,Chr:2,BL:BL58801
____
Hypnc_BL79502	-2	>0.7	<0.7	#ENSG00000204361,Pos:1129,Strand:+,Chr:11,BL:BL03908	ENSG00000137634,Pos:1128,Strand:-,Chr:11,BL:BL12718
	ENSG00000204361,Pos:1129,Strand:+,Chr:11,BL:BL03908	ENSG00000137634,Pos:1128,Strand:-,Chr:11,BL:BL12718
	ENSG00000095110,Pos:1127,Strand:-,Chr:11,BL:BL03908	ENSG00000137634,Pos:1128,Strand:-,Chr:11,BL:BL09205
	ENSG00000137634,Pos:1128,Strand:-,Chr:11,BL:BL03908	ENSG00000204361,Pos:1129,Strand:+,Chr:11,BL:BL12718	ENSG00000095110,Pos:1127,Strand:-,Chr:11,BL:BL09205
	ENSG00000095110,Pos:1127,Strand:-,Chr:11,BL:BL12718	ENSG00000204361,Pos:1129,Strand:+,Chr:11,BL:BL09205
	ENSG00000004939,Pos:709,Strand:-,Chr:17,BL:BL24088	ENSG00000108861,Pos:692,Strand:-,Chr:17,BL:BL20391
	ENSG00000114923,Pos:1086,Strand:+,Chr:2,BL:BL24088	ENSG00000077232,Pos:872,Strand:+,Chr:2,BL:BL21657
____
Hypnc_BL49283	-2	>0.7	<0.7	#ENSG00000204361,Pos:1129,Strand:+,Chr:11,BL:BL03908	ENSG00000137634,Pos:1128,Strand:-,Chr:11,BL:BL12718
	ENSG00000204361,Pos:1129,Strand:+,Chr:11,BL:BL03908	ENSG00000137634,Pos:1128,Strand:-,Chr:11,BL:BL12718
	ENSG00000095110,Pos:1127,Strand:-,Chr:11,BL:BL03908	ENSG00000137634,Pos:1128,Strand:-,Chr:11,BL:BL09205
	ENSG00000137634,Pos:1128,Strand:-,Chr:11,BL:BL03908	ENSG00000204361,Pos:1129,Strand:+,Chr:11,BL:BL12718	ENSG00000095110,Pos:1127,Strand:-,Chr:11,BL:BL09205
	ENSG00000095110,Pos:1127,Strand:-,Chr:11,BL:BL12718	ENSG00000204361,Pos:1129,Strand:+,Chr:11,BL:BL09205
	ENSG00000004939,Pos:709,Strand:-,Chr:17,BL:BL24088	ENSG00000108861,Pos:692,Strand:-,Chr:17,BL:BL20391
	ENSG00000114923,Pos:1086,Strand:+,Chr:2,BL:BL24088	ENSG00000077232,Pos:872,Strand:+,Chr:2,BL:BL21657
____
Hypnc_BL38305	-4	>202.4	<17.0	#ENSG00000128606,Pos:586,Strand:+,Chr:7,BL:BL23758	ENSG00000127995,Pos:449,Strand:+,Chr:7,BL:BL12721	ENSG00000106086,Pos:169,Strand:+,Chr:7,BL:BL20069	ENSG00000122643,Pos:193,Strand:-,Chr:7,BL:BL13296
	ENSG00000160233,Pos:192,Strand:+,Chr:21,BL:BL23758	ENSG00000185917,Pos:121,Strand:-,Chr:21,BL:BL03093
	ENSG00000128606,Pos:586,Strand:+,Chr:7,BL:BL23758	ENSG00000127995,Pos:449,Strand:+,Chr:7,BL:BL12721	ENSG00000106086,Pos:169,Strand:+,Chr:7,BL:BL20069	ENSG00000122643,Pos:193,Strand:-,Chr:7,BL:BL13296
____
Hypnc_BL57512	-3	>95.7	<35.4	#ENSG00000163249,Pos:990,Strand:+,Chr:2,BL:BL15229	ENSG00000135913,Pos:1040,Strand:-,Chr:2,BL:BL14992	ENSG00000079156,Pos:855,Strand:+,Chr:2,BL:BL03425
	ENSG00000070882,Pos:135,Strand:-,Chr:7,BL:BL03425	ENSG00000122507,Pos:195,Strand:+,Chr:7,BL:BL12021
	ENSG00000163249,Pos:990,Strand:+,Chr:2,BL:BL15229	ENSG00000135913,Pos:1040,Strand:-,Chr:2,BL:BL14992	ENSG00000079156,Pos:855,Strand:+,Chr:2,BL:BL03425
	ENSG00000006025,Pos:765,Strand:-,Chr:17,BL:BL03425	ENSG00000167881,Pos:1059,Strand:-,Chr:17,BL:BL06767
	ENSG00000119915,Pos:540,Strand:+,Chr:10,BL:BL28678	ENSG00000108100,Pos:148,Strand:+,Chr:10,BL:BL15229
____
Hypnc_BL74425	-3	>95.7	<35.4	#ENSG00000163249,Pos:990,Strand:+,Chr:2,BL:BL15229	ENSG00000135913,Pos:1040,Strand:-,Chr:2,BL:BL14992	ENSG00000079156,Pos:855,Strand:+,Chr:2,BL:BL03425
	ENSG00000163249,Pos:990,Strand:+,Chr:2,BL:BL15229	ENSG00000135913,Pos:1040,Strand:-,Chr:2,BL:BL14992	ENSG00000079156,Pos:855,Strand:+,Chr:2,BL:BL03425
	ENSG00000119915,Pos:540,Strand:+,Chr:10,BL:BL31487	ENSG00000108100,Pos:148,Strand:+,Chr:10,BL:BL15229
____
Hypnc_BL63260	0	>100000000000.0	<100000000000.0	#No Syntheny found!
____
Hypnc_BL59046	-2	>113.1	<113.1	#ENSG00000167553,Pos:364,Strand:+,Chr:12,BL:BL78736	ENSG00000123342,Pos:524,Strand:-,Chr:12,BL:BL10808
	ENSG00000167553,Pos:364,Strand:+,Chr:12,BL:BL78736	ENSG00000123342,Pos:524,Strand:-,Chr:12,BL:BL10808
	ENSG00000168036,Pos:189,Strand:+,Chr:3,BL:BL22525	ENSG00000174840,Pos:435,Strand:+,Chr:3,BL:BL05862
	ENSG00000167552,Pos:363,Strand:-,Chr:12,BL:BL78736	ENSG00000198598,Pos:1012,Strand:+,Chr:12,BL:BL10808
____
Hypnc_BL56634	-2	>113.1	<113.1	#ENSG00000167553,Pos:364,Strand:+,Chr:12,BL:BL78736	ENSG00000123342,Pos:524,Strand:-,Chr:12,BL:BL10808
	ENSG00000167553,Pos:364,Strand:+,Chr:12,BL:BL78736	ENSG00000123342,Pos:524,Strand:-,Chr:12,BL:BL10808
	ENSG00000168036,Pos:189,Strand:+,Chr:3,BL:BL22525	ENSG00000174840,Pos:435,Strand:+,Chr:3,BL:BL05862
	ENSG00000167552,Pos:363,Strand:-,Chr:12,BL:BL78736	ENSG00000198598,Pos:1012,Strand:+,Chr:12,BL:BL10808
____
Hypnc_BL56638	-2	>113.1	<113.1	#ENSG00000167553,Pos:364,Strand:+,Chr:12,BL:BL78736	ENSG00000123342,Pos:524,Strand:-,Chr:12,BL:BL10808
	ENSG00000167553,Pos:364,Strand:+,Chr:12,BL:BL78736	ENSG00000123342,Pos:524,Strand:-,Chr:12,BL:BL10808
	ENSG00000168036,Pos:189,Strand:+,Chr:3,BL:BL22525	ENSG00000174840,Pos:435,Strand:+,Chr:3,BL:BL05862
	ENSG00000167552,Pos:363,Strand:-,Chr:12,BL:BL78736	ENSG00000198598,Pos:1012,Strand:+,Chr:12,BL:BL10808
____
Hypnc_BL56623	-2	>113.1	<113.1	#ENSG00000167553,Pos:364,Strand:+,Chr:12,BL:BL78736	ENSG00000123342,Pos:524,Strand:-,Chr:12,BL:BL10808
	ENSG00000167553,Pos:364,Strand:+,Chr:12,BL:BL78736	ENSG00000123342,Pos:524,Strand:-,Chr:12,BL:BL10808
	ENSG00000168036,Pos:189,Strand:+,Chr:3,BL:BL22525	ENSG00000174840,Pos:435,Strand:+,Chr:3,BL:BL05862
	ENSG00000167552,Pos:363,Strand:-,Chr:12,BL:BL78736	ENSG00000198598,Pos:1012,Strand:+,Chr:12,BL:BL10808
____
Hypnc_BL85184	-2	>67.9	<67.9	#ENSG00000061794,Pos:266,Strand:+,Chr:12,BL:BL20067	ENSG00000123416,Pos:362,Strand:-,Chr:12,BL:BL78736
	ENSG00000061794,Pos:266,Strand:+,Chr:12,BL:BL20067	ENSG00000123416,Pos:362,Strand:-,Chr:12,BL:BL78736
	ENSG00000168036,Pos:189,Strand:+,Chr:3,BL:BL22525	ENSG00000174840,Pos:435,Strand:+,Chr:3,BL:BL05862
____
Hypnc_BL48765	-2	>462.4	<462.4	#ENSG00000166523,Pos:115,Strand:-,Chr:12,BL:BL15228	ENSG00000196091,Pos:769,Strand:+,Chr:12,BL:BL96400
	ENSG00000166523,Pos:115,Strand:-,Chr:12,BL:BL15228	ENSG00000196091,Pos:769,Strand:+,Chr:12,BL:BL96400
	ENSG00000166527,Pos:114,Strand:+,Chr:12,BL:BL15228	ENSG00000196091,Pos:769,Strand:+,Chr:12,BL:BL96405
	ENSG00000221986,Pos:957,Strand:-,Chr:1,BL:BL96405	ENSG00000133055,Pos:1710,Strand:-,Chr:1,BL:BL96400
	ENSG00000133055,Pos:1710,Strand:-,Chr:1,BL:BL96405	ENSG00000221986,Pos:957,Strand:-,Chr:1,BL:BL96400
	ENSG00000104921,Pos:236,Strand:-,Chr:19,BL:BL15228	ENSG00000086967,Pos:1184,Strand:+,Chr:19,BL:BL96405
____
Hypnc_BL75794	-2	>462.4	<462.4	#ENSG00000166523,Pos:115,Strand:-,Chr:12,BL:BL15228	ENSG00000196091,Pos:769,Strand:+,Chr:12,BL:BL96400
	ENSG00000166523,Pos:115,Strand:-,Chr:12,BL:BL15228	ENSG00000196091,Pos:769,Strand:+,Chr:12,BL:BL96400
	ENSG00000166527,Pos:114,Strand:+,Chr:12,BL:BL15228	ENSG00000196091,Pos:769,Strand:+,Chr:12,BL:BL96405
	ENSG00000221986,Pos:957,Strand:-,Chr:1,BL:BL96405	ENSG00000133055,Pos:1710,Strand:-,Chr:1,BL:BL96400
	ENSG00000133055,Pos:1710,Strand:-,Chr:1,BL:BL96405	ENSG00000221986,Pos:957,Strand:-,Chr:1,BL:BL96400
	ENSG00000104921,Pos:236,Strand:-,Chr:19,BL:BL15228	ENSG00000086967,Pos:1184,Strand:+,Chr:19,BL:BL96405
____
Hypnc_BL62558	-2	>0.7	<0.7	#ENSG00000095787,Pos:129,Strand:+,Chr:10,BL:BL13298	ENSG00000150054,Pos:128,Strand:-,Chr:10,BL:BL16659
	ENSG00000095787,Pos:129,Strand:+,Chr:10,BL:BL13298	ENSG00000150054,Pos:128,Strand:-,Chr:10,BL:BL16659
	ENSG00000143819,Pos:1865,Strand:+,Chr:1,BL:BL19978	ENSG00000133055,Pos:1710,Strand:-,Chr:1,BL:BL96405
	ENSG00000161647,Pos:694,Strand:-,Chr:17,BL:BL16659	ENSG00000141505,Pos:142,Strand:-,Chr:17,BL:BL15228
	ENSG00000082126,Pos:955,Strand:-,Chr:2,BL:BL16659	ENSG00000116031,Pos:352,Strand:-,Chr:2,BL:BL15228
	ENSG00000166523,Pos:115,Strand:-,Chr:12,BL:BL15228	ENSG00000196091,Pos:769,Strand:+,Chr:12,BL:BL96405
	ENSG00000104921,Pos:236,Strand:-,Chr:19,BL:BL15228	ENSG00000086967,Pos:1184,Strand:+,Chr:19,BL:BL96405
____
Hypnc_BL80828	-3	>327.1	<0.7	#ENSG00000095787,Pos:129,Strand:+,Chr:10,BL:BL13298	ENSG00000150054,Pos:128,Strand:-,Chr:10,BL:BL16659	ENSG00000132334,Pos:695,Strand:+,Chr:10,BL:BL33132
	ENSG00000095787,Pos:129,Strand:+,Chr:10,BL:BL13298	ENSG00000150054,Pos:128,Strand:-,Chr:10,BL:BL16659	ENSG00000132334,Pos:695,Strand:+,Chr:10,BL:BL33132
____
Hypnc_BL58797	-3	>327.1	<0.7	#ENSG00000095787,Pos:129,Strand:+,Chr:10,BL:BL13298	ENSG00000150054,Pos:128,Strand:-,Chr:10,BL:BL16659	ENSG00000132334,Pos:695,Strand:+,Chr:10,BL:BL33132
	ENSG00000095787,Pos:129,Strand:+,Chr:10,BL:BL13298	ENSG00000150054,Pos:128,Strand:-,Chr:10,BL:BL16659	ENSG00000132334,Pos:695,Strand:+,Chr:10,BL:BL33132
____
Hypnc_BL51721	-3	>327.1	<0.7	#ENSG00000095787,Pos:129,Strand:+,Chr:10,BL:BL13298	ENSG00000150054,Pos:128,Strand:-,Chr:10,BL:BL16659	ENSG00000132334,Pos:695,Strand:+,Chr:10,BL:BL33132
	ENSG00000095787,Pos:129,Strand:+,Chr:10,BL:BL13298	ENSG00000150054,Pos:128,Strand:-,Chr:10,BL:BL16659	ENSG00000132334,Pos:695,Strand:+,Chr:10,BL:BL33132
____
Hypnc_BL96550	-2	>400.2	<400.2	#ENSG00000132334,Pos:695,Strand:+,Chr:10,BL:BL33132	ENSG00000095787,Pos:129,Strand:+,Chr:10,BL:BL13298
	ENSG00000132334,Pos:695,Strand:+,Chr:10,BL:BL33132	ENSG00000095787,Pos:129,Strand:+,Chr:10,BL:BL13298
____
Hypnc_BL80103	-3	>45.3	<0.7	#ENSG00000162377,Pos:691,Strand:-,Chr:1,BL:BL13628	ENSG00000162378,Pos:692,Strand:+,Chr:1,BL:BL00854	ENSG00000152760,Pos:770,Strand:+,Chr:1,BL:BL00606
	ENSG00000162377,Pos:691,Strand:-,Chr:1,BL:BL13628	ENSG00000162378,Pos:692,Strand:+,Chr:1,BL:BL00854	ENSG00000152760,Pos:770,Strand:+,Chr:1,BL:BL00606
____
Hypnc_BL43368	-3	>41.8	<13.4	#ENSG00000129347,Pos:319,Strand:-,Chr:19,BL:BL07038	ENSG00000105514,Pos:338,Strand:-,Chr:19,BL:BL00608	ENSG00000198356,Pos:399,Strand:+,Chr:19,BL:BL00607
	ENSG00000129347,Pos:319,Strand:-,Chr:19,BL:BL07038	ENSG00000105514,Pos:338,Strand:-,Chr:19,BL:BL00608	ENSG00000198356,Pos:399,Strand:+,Chr:19,BL:BL00607
	ENSG00000179023,Pos:240,Strand:+,Chr:1,BL:BL18793	ENSG00000169213,Pos:679,Strand:-,Chr:1,BL:BL00608
____
Hypnc_BL84418	-3	>249.1	<0.7	#ENSG00000167470,Pos:43,Strand:+,Chr:19,BL:BL19961	ENSG00000099624,Pos:42,Strand:+,Chr:19,BL:BL07036	ENSG00000171954,Pos:474,Strand:+,Chr:19,BL:BL08253
	ENSG00000167470,Pos:43,Strand:+,Chr:19,BL:BL19961	ENSG00000099624,Pos:42,Strand:+,Chr:19,BL:BL07036	ENSG00000171954,Pos:474,Strand:+,Chr:19,BL:BL08253
	ENSG00000048162,Pos:803,Strand:-,Chr:5,BL:BL30735	ENSG00000095015,Pos:185,Strand:+,Chr:5,BL:BL19981
	ENSG00000162365,Pos:657,Strand:+,Chr:1,BL:BL08253	ENSG00000054277,Pos:1966,Strand:-,Chr:1,BL:BL22850
____
Hypnc_BL38317	-3	>464.3	<11.3	#ENSG00000198691,Pos:893,Strand:-,Chr:1,BL:BL22079	ENSG00000156869,Pos:909,Strand:-,Chr:1,BL:BL14534	ENSG00000162413,Pos:97,Strand:-,Chr:1,BL:BL14538
	ENSG00000019186,Pos:438,Strand:-,Chr:20,BL:BL07039	ENSG00000124194,Pos:334,Strand:+,Chr:20,BL:BL22849
	ENSG00000140459,Pos:402,Strand:-,Chr:15,BL:BL07039	ENSG00000183655,Pos:515,Strand:-,Chr:15,BL:BL14538
	ENSG00000186684,Pos:650,Strand:-,Chr:2,BL:BL07039	ENSG00000213160,Pos:799,Strand:+,Chr:2,BL:BL14538
	ENSG00000160882,Pos:607,Strand:-,Chr:8,BL:BL07039	ENSG00000175946,Pos:544,Strand:-,Chr:8,BL:BL14538	ENSG00000104381,Pos:372,Strand:+,Chr:8,BL:BL22849
	ENSG00000254858,Pos:548,Strand:+,Chr:19,BL:BL08257	ENSG00000064687,Pos:35,Strand:+,Chr:19,BL:BL22079
	ENSG00000198691,Pos:893,Strand:-,Chr:1,BL:BL22079	ENSG00000156869,Pos:909,Strand:-,Chr:1,BL:BL14534	ENSG00000162413,Pos:97,Strand:-,Chr:1,BL:BL14538
	ENSG00000119771,Pos:78,Strand:+,Chr:2,BL:BL14538	ENSG00000115204,Pos:134,Strand:-,Chr:2,BL:BL08257	ENSG00000135929,Pos:1048,Strand:+,Chr:2,BL:BL07039
____
Hypnc_BL53717	-3	>121.6	<44.5	#ENSG00000160882,Pos:607,Strand:-,Chr:8,BL:BL07039	ENSG00000175946,Pos:544,Strand:-,Chr:8,BL:BL14538	ENSG00000104381,Pos:372,Strand:+,Chr:8,BL:BL22849
	ENSG00000019186,Pos:438,Strand:-,Chr:20,BL:BL07039	ENSG00000124194,Pos:334,Strand:+,Chr:20,BL:BL22849
	ENSG00000140459,Pos:402,Strand:-,Chr:15,BL:BL07039	ENSG00000183655,Pos:515,Strand:-,Chr:15,BL:BL14538
	ENSG00000186684,Pos:650,Strand:-,Chr:2,BL:BL07039	ENSG00000213160,Pos:799,Strand:+,Chr:2,BL:BL14538
	ENSG00000160882,Pos:607,Strand:-,Chr:8,BL:BL07039	ENSG00000175946,Pos:544,Strand:-,Chr:8,BL:BL14538	ENSG00000104381,Pos:372,Strand:+,Chr:8,BL:BL22849
	ENSG00000050405,Pos:388,Strand:-,Chr:12,BL:BL03839	ENSG00000111012,Pos:603,Strand:-,Chr:12,BL:BL07039
	ENSG00000126107,Pos:617,Strand:-,Chr:1,BL:BL00609	ENSG00000117598,Pos:906,Strand:-,Chr:1,BL:BL19980	ENSG00000162413,Pos:97,Strand:-,Chr:1,BL:BL14538
	ENSG00000135929,Pos:1048,Strand:+,Chr:2,BL:BL07039	ENSG00000119771,Pos:78,Strand:+,Chr:2,BL:BL14538
____
Hypnc_BL46326	-3	>107.7	<11.3	#ENSG00000157216,Pos:716,Strand:-,Chr:1,BL:BL07042	ENSG00000162385,Pos:700,Strand:-,Chr:1,BL:BL00611	ENSG00000137962,Pos:894,Strand:-,Chr:1,BL:BL14854
	ENSG00000180448,Pos:36,Strand:+,Chr:19,BL:BL14854	ENSG00000187650,Pos:183,Strand:+,Chr:19,BL:BL22076
	ENSG00000145687,Pos:308,Strand:-,Chr:5,BL:BL07042	ENSG00000113638,Pos:130,Strand:-,Chr:5,BL:BL18794
	ENSG00000157216,Pos:716,Strand:-,Chr:1,BL:BL07042	ENSG00000162385,Pos:700,Strand:-,Chr:1,BL:BL00611	ENSG00000137962,Pos:894,Strand:-,Chr:1,BL:BL14854
	ENSG00000130511,Pos:559,Strand:+,Chr:19,BL:BL07042	ENSG00000089639,Pos:600,Strand:-,Chr:19,BL:BL14854	ENSG00000123154,Pos:391,Strand:+,Chr:19,BL:BL08256
____
Hypnc_BL83620	-3	>107.7	<11.3	#ENSG00000157216,Pos:716,Strand:-,Chr:1,BL:BL07042	ENSG00000162385,Pos:700,Strand:-,Chr:1,BL:BL00611	ENSG00000137962,Pos:894,Strand:-,Chr:1,BL:BL14854
	ENSG00000104897,Pos:78,Strand:+,Chr:19,BL:BL08132	ENSG00000180448,Pos:36,Strand:+,Chr:19,BL:BL14854
	ENSG00000145687,Pos:308,Strand:-,Chr:5,BL:BL07042	ENSG00000113638,Pos:130,Strand:-,Chr:5,BL:BL18794
	ENSG00000157216,Pos:716,Strand:-,Chr:1,BL:BL07042	ENSG00000162385,Pos:700,Strand:-,Chr:1,BL:BL00611	ENSG00000137962,Pos:894,Strand:-,Chr:1,BL:BL14854
	ENSG00000130511,Pos:559,Strand:+,Chr:19,BL:BL07042	ENSG00000089639,Pos:600,Strand:-,Chr:19,BL:BL14854	ENSG00000123154,Pos:391,Strand:+,Chr:19,BL:BL08256
____
Hypnc_BL61742	-3	>244.1	<118.8	#ENSG00000130511,Pos:559,Strand:+,Chr:19,BL:BL07042	ENSG00000123154,Pos:391,Strand:+,Chr:19,BL:BL08256	ENSG00000104897,Pos:78,Strand:+,Chr:19,BL:BL08132
	ENSG00000145687,Pos:308,Strand:-,Chr:5,BL:BL07042	ENSG00000113638,Pos:130,Strand:-,Chr:5,BL:BL18794
	ENSG00000130511,Pos:559,Strand:+,Chr:19,BL:BL07042	ENSG00000123154,Pos:391,Strand:+,Chr:19,BL:BL08256	ENSG00000104897,Pos:78,Strand:+,Chr:19,BL:BL08132
____
Hypnc_BL35229	-3	>244.1	<118.8	#ENSG00000130511,Pos:559,Strand:+,Chr:19,BL:BL07042	ENSG00000123154,Pos:391,Strand:+,Chr:19,BL:BL08256	ENSG00000104897,Pos:78,Strand:+,Chr:19,BL:BL08132
	ENSG00000145687,Pos:308,Strand:-,Chr:5,BL:BL07042	ENSG00000113638,Pos:130,Strand:-,Chr:5,BL:BL18794
	ENSG00000130511,Pos:559,Strand:+,Chr:19,BL:BL07042	ENSG00000123154,Pos:391,Strand:+,Chr:19,BL:BL08256	ENSG00000104897,Pos:78,Strand:+,Chr:19,BL:BL08132
____
Hypnc_BL39608	-3	>244.1	<118.8	#ENSG00000130511,Pos:559,Strand:+,Chr:19,BL:BL07042	ENSG00000123154,Pos:391,Strand:+,Chr:19,BL:BL08256	ENSG00000104897,Pos:78,Strand:+,Chr:19,BL:BL08132
	ENSG00000145687,Pos:308,Strand:-,Chr:5,BL:BL07042	ENSG00000113638,Pos:130,Strand:-,Chr:5,BL:BL18794
	ENSG00000130511,Pos:559,Strand:+,Chr:19,BL:BL07042	ENSG00000123154,Pos:391,Strand:+,Chr:19,BL:BL08256	ENSG00000104897,Pos:78,Strand:+,Chr:19,BL:BL08132
____
Hypnc_BL35228	0	>100000000000.0	<100000000000.0	#No Syntheny found!
____
Hypnc_BL35227	0	>100000000000.0	<100000000000.0	#No Syntheny found!
____
Hypnc_BL79280	-2	>87.0	<87.0	#ENSG00000090054,Pos:315,Strand:-,Chr:9,BL:BL21214	ENSG00000168795,Pos:192,Strand:-,Chr:9,BL:BL07538
	ENSG00000090054,Pos:315,Strand:-,Chr:9,BL:BL21214	ENSG00000168795,Pos:192,Strand:-,Chr:9,BL:BL07538
	ENSG00000215790,Pos:46,Strand:-,Chr:1,BL:BL02187	ENSG00000116809,Pos:213,Strand:-,Chr:1,BL:BL07538
	ENSG00000172456,Pos:741,Strand:+,Chr:1,BL:BL14517	ENSG00000160062,Pos:445,Strand:+,Chr:1,BL:BL07538
	ENSG00000177707,Pos:572,Strand:+,Chr:3,BL:BL13442	ENSG00000085274,Pos:901,Strand:+,Chr:3,BL:BL07538
	ENSG00000189339,Pos:44,Strand:-,Chr:1,BL:BL02187	ENSG00000254553,Pos:443,Strand:+,Chr:1,BL:BL07538
	ENSG00000162877,Pos:1749,Strand:-,Chr:1,BL:BL09679	ENSG00000179456,Pos:1976,Strand:+,Chr:1,BL:BL07538	ENSG00000143217,Pos:1452,Strand:-,Chr:1,BL:BL13442
	ENSG00000127526,Pos:497,Strand:-,Chr:19,BL:BL02187	ENSG00000073008,Pos:974,Strand:+,Chr:19,BL:BL13442
	ENSG00000110400,Pos:1198,Strand:-,Chr:11,BL:BL13442	ENSG00000185670,Pos:649,Strand:-,Chr:11,BL:BL07538
____
Hypnc_BL79285	-2	>87.0	<87.0	#ENSG00000090054,Pos:315,Strand:-,Chr:9,BL:BL21214	ENSG00000168795,Pos:192,Strand:-,Chr:9,BL:BL07538
	ENSG00000090054,Pos:315,Strand:-,Chr:9,BL:BL21214	ENSG00000168795,Pos:192,Strand:-,Chr:9,BL:BL07538
	ENSG00000215790,Pos:46,Strand:-,Chr:1,BL:BL02187	ENSG00000116809,Pos:213,Strand:-,Chr:1,BL:BL07538
	ENSG00000172456,Pos:741,Strand:+,Chr:1,BL:BL14517	ENSG00000160062,Pos:445,Strand:+,Chr:1,BL:BL07538
	ENSG00000177707,Pos:572,Strand:+,Chr:3,BL:BL13442	ENSG00000085274,Pos:901,Strand:+,Chr:3,BL:BL07538
	ENSG00000189339,Pos:44,Strand:-,Chr:1,BL:BL02187	ENSG00000254553,Pos:443,Strand:+,Chr:1,BL:BL07538
	ENSG00000162877,Pos:1749,Strand:-,Chr:1,BL:BL09679	ENSG00000179456,Pos:1976,Strand:+,Chr:1,BL:BL07538	ENSG00000143217,Pos:1452,Strand:-,Chr:1,BL:BL13442
	ENSG00000127526,Pos:497,Strand:-,Chr:19,BL:BL02187	ENSG00000073008,Pos:974,Strand:+,Chr:19,BL:BL13442
	ENSG00000110400,Pos:1198,Strand:-,Chr:11,BL:BL13442	ENSG00000185670,Pos:649,Strand:-,Chr:11,BL:BL07538
____
Hypnc_BL79278	-2	>2.8	<2.8	#ENSG00000133216,Pos:294,Strand:+,Chr:1,BL:BL15354	ENSG00000070886,Pos:290,Strand:+,Chr:1,BL:BL00993
	ENSG00000133216,Pos:294,Strand:+,Chr:1,BL:BL15354	ENSG00000070886,Pos:290,Strand:+,Chr:1,BL:BL00993
	ENSG00000070886,Pos:290,Strand:+,Chr:1,BL:BL15354	ENSG00000133216,Pos:294,Strand:+,Chr:1,BL:BL00993
	ENSG00000080224,Pos:513,Strand:+,Chr:3,BL:BL15354	ENSG00000044524,Pos:506,Strand:+,Chr:3,BL:BL00993
	ENSG00000106123,Pos:795,Strand:+,Chr:7,BL:BL15354	ENSG00000146904,Pos:811,Strand:-,Chr:7,BL:BL00993
	ENSG00000146904,Pos:811,Strand:-,Chr:7,BL:BL15354	ENSG00000106123,Pos:795,Strand:+,Chr:7,BL:BL00993
	ENSG00000044524,Pos:506,Strand:+,Chr:3,BL:BL15354	ENSG00000080224,Pos:513,Strand:+,Chr:3,BL:BL00993	ENSG00000177707,Pos:572,Strand:+,Chr:3,BL:BL13442
	ENSG00000154928,Pos:751,Strand:+,Chr:3,BL:BL15354	ENSG00000182580,Pos:980,Strand:+,Chr:3,BL:BL00993
	ENSG00000182580,Pos:980,Strand:+,Chr:3,BL:BL15354	ENSG00000154928,Pos:751,Strand:+,Chr:3,BL:BL00993
	ENSG00000142627,Pos:219,Strand:-,Chr:1,BL:BL15354	ENSG00000215790,Pos:46,Strand:-,Chr:1,BL:BL02187	ENSG00000183317,Pos:510,Strand:-,Chr:1,BL:BL00993
	ENSG00000127526,Pos:497,Strand:-,Chr:19,BL:BL02187	ENSG00000073008,Pos:974,Strand:+,Chr:19,BL:BL13442
	ENSG00000183317,Pos:510,Strand:-,Chr:1,BL:BL15354	ENSG00000172456,Pos:741,Strand:+,Chr:1,BL:BL14517	ENSG00000142627,Pos:219,Strand:-,Chr:1,BL:BL00993	ENSG00000189339,Pos:44,Strand:-,Chr:1,BL:BL02187	ENSG00000162877,Pos:1749,Strand:-,Chr:1,BL:BL09679	ENSG00000143217,Pos:1452,Strand:-,Chr:1,BL:BL13442
____
Hypnc_BL74000	-2	>2.8	<2.8	#ENSG00000133216,Pos:294,Strand:+,Chr:1,BL:BL15354	ENSG00000070886,Pos:290,Strand:+,Chr:1,BL:BL00993
	ENSG00000133216,Pos:294,Strand:+,Chr:1,BL:BL15354	ENSG00000070886,Pos:290,Strand:+,Chr:1,BL:BL00993
	ENSG00000070886,Pos:290,Strand:+,Chr:1,BL:BL15354	ENSG00000133216,Pos:294,Strand:+,Chr:1,BL:BL00993
	ENSG00000080224,Pos:513,Strand:+,Chr:3,BL:BL15354	ENSG00000044524,Pos:506,Strand:+,Chr:3,BL:BL00993
	ENSG00000044524,Pos:506,Strand:+,Chr:3,BL:BL15354	ENSG00000080224,Pos:513,Strand:+,Chr:3,BL:BL00993
	ENSG00000106123,Pos:795,Strand:+,Chr:7,BL:BL15354	ENSG00000146904,Pos:811,Strand:-,Chr:7,BL:BL00993
	ENSG00000146904,Pos:811,Strand:-,Chr:7,BL:BL15354	ENSG00000106123,Pos:795,Strand:+,Chr:7,BL:BL00993
	ENSG00000197415,Pos:864,Strand:-,Chr:3,BL:BL22380	ENSG00000154928,Pos:751,Strand:+,Chr:3,BL:BL15354	ENSG00000182580,Pos:980,Strand:+,Chr:3,BL:BL00993
	ENSG00000182580,Pos:980,Strand:+,Chr:3,BL:BL15354	ENSG00000154928,Pos:751,Strand:+,Chr:3,BL:BL00993
	ENSG00000142627,Pos:219,Strand:-,Chr:1,BL:BL15354	ENSG00000215790,Pos:46,Strand:-,Chr:1,BL:BL02187	ENSG00000183317,Pos:510,Strand:-,Chr:1,BL:BL00993
	ENSG00000142627,Pos:219,Strand:-,Chr:1,BL:BL00993	ENSG00000189339,Pos:44,Strand:-,Chr:1,BL:BL02187	ENSG00000183317,Pos:510,Strand:-,Chr:1,BL:BL15354
____
Hypnc_BL84263	-2	>7.8	<7.8	#ENSG00000168917,Pos:757,Strand:+,Chr:3,BL:BL47269	ENSG00000174640,Pos:746,Strand:-,Chr:3,BL:BL06600
	ENSG00000168917,Pos:757,Strand:+,Chr:3,BL:BL47269	ENSG00000174640,Pos:746,Strand:-,Chr:3,BL:BL06600
	ENSG00000163873,Pos:501,Strand:-,Chr:1,BL:BL22662	ENSG00000158828,Pos:272,Strand:+,Chr:1,BL:BL19549
	ENSG00000177710,Pos:73,Strand:+,Chr:8,BL:BL47269	ENSG00000137571,Pos:350,Strand:-,Chr:8,BL:BL06600
	ENSG00000149403,Pos:1204,Strand:+,Chr:11,BL:BL22662	ENSG00000137491,Pos:919,Strand:+,Chr:11,BL:BL06600
____
Hypnc_BL79383	-2	>0.7	<0.7	#ENSG00000160229,Pos:612,Strand:+,Chr:19,BL:BL27475	ENSG00000188171,Pos:611,Strand:-,Chr:19,BL:BL07469
	ENSG00000160229,Pos:612,Strand:+,Chr:19,BL:BL27475	ENSG00000188171,Pos:611,Strand:-,Chr:19,BL:BL07469
	ENSG00000176136,Pos:62,Strand:+,Chr:18,BL:BL05649	ENSG00000185231,Pos:63,Strand:-,Chr:18,BL:BL28019
	ENSG00000185231,Pos:63,Strand:-,Chr:18,BL:BL05649	ENSG00000176136,Pos:62,Strand:+,Chr:18,BL:BL28019
	ENSG00000197020,Pos:622,Strand:-,Chr:19,BL:BL27475	ENSG00000197013,Pos:621,Strand:+,Chr:19,BL:BL07469
	ENSG00000197013,Pos:621,Strand:+,Chr:19,BL:BL27475	ENSG00000197020,Pos:622,Strand:-,Chr:19,BL:BL07469
	ENSG00000229676,Pos:629,Strand:+,Chr:19,BL:BL27475	ENSG00000197360,Pos:628,Strand:-,Chr:19,BL:BL07469
	ENSG00000197360,Pos:628,Strand:-,Chr:19,BL:BL27475	ENSG00000229676,Pos:629,Strand:+,Chr:19,BL:BL07469
	ENSG00000142065,Pos:746,Strand:-,Chr:19,BL:BL27475	ENSG00000167635,Pos:745,Strand:+,Chr:19,BL:BL07469
	ENSG00000188171,Pos:611,Strand:-,Chr:19,BL:BL27475	ENSG00000160229,Pos:612,Strand:+,Chr:19,BL:BL07469
	ENSG00000196081,Pos:634,Strand:-,Chr:19,BL:BL27475	ENSG00000183850,Pos:633,Strand:+,Chr:19,BL:BL07469
	ENSG00000182111,Pos:296,Strand:+,Chr:7,BL:BL27475	ENSG00000185177,Pos:295,Strand:-,Chr:7,BL:BL07469
	ENSG00000185177,Pos:295,Strand:-,Chr:7,BL:BL27475	ENSG00000182111,Pos:296,Strand:+,Chr:7,BL:BL07469
	ENSG00000167635,Pos:745,Strand:+,Chr:19,BL:BL27475	ENSG00000142065,Pos:746,Strand:-,Chr:19,BL:BL07469
	ENSG00000272602,Pos:1,Strand:+,Chr:4,BL:BL27475	ENSG00000250312,Pos:2,Strand:+,Chr:4,BL:BL07469
	ENSG00000183850,Pos:633,Strand:+,Chr:19,BL:BL27475	ENSG00000196081,Pos:634,Strand:-,Chr:19,BL:BL07469
	ENSG00000250312,Pos:2,Strand:+,Chr:4,BL:BL27475	ENSG00000272602,Pos:1,Strand:+,Chr:4,BL:BL07469
	ENSG00000198453,Pos:758,Strand:+,Chr:19,BL:BL27475	ENSG00000197050,Pos:759,Strand:+,Chr:19,BL:BL07469
	ENSG00000197050,Pos:759,Strand:+,Chr:19,BL:BL27475	ENSG00000198453,Pos:758,Strand:+,Chr:19,BL:BL07469
	ENSG00000182141,Pos:617,Strand:-,Chr:19,BL:BL27475	ENSG00000160352,Pos:615,Strand:+,Chr:19,BL:BL07469
	ENSG00000160352,Pos:615,Strand:+,Chr:19,BL:BL27475	ENSG00000182141,Pos:617,Strand:-,Chr:19,BL:BL07469
	ENSG00000277462,Pos:1993,Strand:-,Chr:1,BL:BL27475	ENSG00000196418,Pos:1995,Strand:-,Chr:1,BL:BL07469
	ENSG00000196418,Pos:1995,Strand:-,Chr:1,BL:BL27475	ENSG00000277462,Pos:1993,Strand:-,Chr:1,BL:BL07469
	ENSG00000197951,Pos:1396,Strand:+,Chr:19,BL:BL27475	ENSG00000127903,Pos:1398,Strand:-,Chr:19,BL:BL07469
	ENSG00000127903,Pos:1398,Strand:-,Chr:19,BL:BL27475	ENSG00000197951,Pos:1396,Strand:+,Chr:19,BL:BL07469
	ENSG00000167766,Pos:1261,Strand:-,Chr:19,BL:BL27475	ENSG00000189190,Pos:1263,Strand:-,Chr:19,BL:BL07469
	ENSG00000196150,Pos:682,Strand:-,Chr:8,BL:BL27475	ENSG00000147789,Pos:680,Strand:+,Chr:8,BL:BL07469
	ENSG00000189190,Pos:1263,Strand:-,Chr:19,BL:BL27475	ENSG00000167766,Pos:1261,Strand:-,Chr:19,BL:BL07469
	ENSG00000147789,Pos:680,Strand:+,Chr:8,BL:BL27475	ENSG00000196150,Pos:682,Strand:-,Chr:8,BL:BL07469
	ENSG00000234284,Pos:854,Strand:+,Chr:5,BL:BL27475	ENSG00000198939,Pos:851,Strand:+,Chr:5,BL:BL07469
	ENSG00000223614,Pos:299,Strand:+,Chr:7,BL:BL27475	ENSG00000173041,Pos:302,Strand:-,Chr:7,BL:BL07469
	ENSG00000173041,Pos:302,Strand:-,Chr:7,BL:BL27475	ENSG00000223614,Pos:299,Strand:+,Chr:7,BL:BL07469
	ENSG00000198939,Pos:851,Strand:+,Chr:5,BL:BL27475	ENSG00000234284,Pos:854,Strand:+,Chr:5,BL:BL07469
	ENSG00000184635,Pos:606,Strand:+,Chr:19,BL:BL27475	ENSG00000256771,Pos:605,Strand:+,Chr:19,BL:BL07469	ENSG00000064547,Pos:599,Strand:-,Chr:19,BL:BL05649
	ENSG00000256771,Pos:605,Strand:+,Chr:19,BL:BL27475	ENSG00000184635,Pos:606,Strand:+,Chr:19,BL:BL07469	ENSG00000064547,Pos:599,Strand:-,Chr:19,BL:BL28019
	ENSG00000251247,Pos:756,Strand:+,Chr:19,BL:BL27475	ENSG00000254004,Pos:749,Strand:-,Chr:19,BL:BL07469
	ENSG00000254004,Pos:749,Strand:-,Chr:19,BL:BL27475	ENSG00000251247,Pos:756,Strand:+,Chr:19,BL:BL07469
	ENSG00000197134,Pos:625,Strand:+,Chr:19,BL:BL27475	ENSG00000197372,Pos:637,Strand:-,Chr:19,BL:BL07469
	ENSG00000197372,Pos:637,Strand:-,Chr:19,BL:BL27475	ENSG00000197134,Pos:625,Strand:+,Chr:19,BL:BL07469
	ENSG00000083828,Pos:1437,Strand:+,Chr:19,BL:BL27475	ENSG00000176293,Pos:1450,Strand:+,Chr:19,BL:BL07469
	ENSG00000176293,Pos:1450,Strand:+,Chr:19,BL:BL27475	ENSG00000083828,Pos:1437,Strand:+,Chr:19,BL:BL07469
	ENSG00000221923,Pos:1255,Strand:+,Chr:19,BL:BL27475	ENSG00000130844,Pos:1287,Strand:+,Chr:19,BL:BL07469
	ENSG00000130844,Pos:1287,Strand:+,Chr:19,BL:BL27475	ENSG00000221923,Pos:1255,Strand:+,Chr:19,BL:BL07469
	ENSG00000198393,Pos:1029,Strand:+,Chr:12,BL:BL27475	ENSG00000179195,Pos:991,Strand:+,Chr:12,BL:BL07469
	ENSG00000179195,Pos:991,Strand:+,Chr:12,BL:BL27475	ENSG00000198393,Pos:1029,Strand:+,Chr:12,BL:BL07469
	ENSG00000198121,Pos:435,Strand:-,Chr:9,BL:BL05649	ENSG00000213694,Pos:304,Strand:+,Chr:9,BL:BL28019
	ENSG00000213694,Pos:304,Strand:+,Chr:9,BL:BL05649	ENSG00000198121,Pos:435,Strand:-,Chr:9,BL:BL28019
	ENSG00000188822,Pos:313,Strand:-,Chr:1,BL:BL05649	ENSG00000125945,Pos:301,Strand:-,Chr:1,BL:BL27475	ENSG00000181773,Pos:380,Strand:+,Chr:1,BL:BL28019	ENSG00000163873,Pos:501,Strand:-,Chr:1,BL:BL22662
	ENSG00000188822,Pos:313,Strand:-,Chr:1,BL:BL28019	ENSG00000125945,Pos:301,Strand:-,Chr:1,BL:BL07469	ENSG00000181773,Pos:380,Strand:+,Chr:1,BL:BL05649	ENSG00000163873,Pos:501,Strand:-,Chr:1,BL:BL22660
	ENSG00000267534,Pos:302,Strand:-,Chr:19,BL:BL28019	ENSG00000196605,Pos:288,Strand:-,Chr:19,BL:BL07469	ENSG00000125910,Pos:107,Strand:+,Chr:19,BL:BL05649
	ENSG00000267534,Pos:302,Strand:-,Chr:19,BL:BL05649	ENSG00000196605,Pos:288,Strand:-,Chr:19,BL:BL27475	ENSG00000125910,Pos:107,Strand:+,Chr:19,BL:BL28019
	ENSG00000196437,Pos:766,Strand:-,Chr:19,BL:BL07469	ENSG00000105737,Pos:903,Strand:-,Chr:19,BL:BL22660	ENSG00000237440,Pos:610,Strand:-,Chr:19,BL:BL27475
	ENSG00000196437,Pos:766,Strand:-,Chr:19,BL:BL27475	ENSG00000105737,Pos:903,Strand:-,Chr:19,BL:BL22662	ENSG00000237440,Pos:610,Strand:-,Chr:19,BL:BL07469
	ENSG00000146360,Pos:763,Strand:+,Chr:6,BL:BL05649	ENSG00000164418,Pos:730,Strand:+,Chr:6,BL:BL22662	ENSG00000118432,Pos:693,Strand:-,Chr:6,BL:BL28019	ENSG00000124613,Pos:171,Strand:+,Chr:6,BL:BL27475
	ENSG00000146360,Pos:763,Strand:+,Chr:6,BL:BL28019	ENSG00000164418,Pos:730,Strand:+,Chr:6,BL:BL22660	ENSG00000118432,Pos:693,Strand:-,Chr:6,BL:BL05649	ENSG00000124613,Pos:171,Strand:+,Chr:6,BL:BL07469
	ENSG00000147117,Pos:193,Strand:+,Chr:0,BL:BL27475	ENSG00000063587,Pos:775,Strand:+,Chr:0,BL:BL07469
	ENSG00000063587,Pos:775,Strand:+,Chr:0,BL:BL27475	ENSG00000147117,Pos:193,Strand:+,Chr:0,BL:BL07469
	ENSG00000171517,Pos:833,Strand:-,Chr:1,BL:BL05649	ENSG00000170989,Pos:925,Strand:+,Chr:1,BL:BL28019	ENSG00000181450,Pos:1882,Strand:+,Chr:1,BL:BL27475
	ENSG00000170989,Pos:925,Strand:+,Chr:1,BL:BL05649	ENSG00000171517,Pos:833,Strand:-,Chr:1,BL:BL28019	ENSG00000181450,Pos:1882,Strand:+,Chr:1,BL:BL07469
____
Hypnc_BL35295	-3	>377.5	<169.7	#ENSG00000186501,Pos:375,Strand:+,Chr:1,BL:BL22694	ENSG00000120948,Pos:135,Strand:+,Chr:1,BL:BL95199	ENSG00000172031,Pos:875,Strand:+,Chr:1,BL:BL13130
	ENSG00000186501,Pos:375,Strand:+,Chr:1,BL:BL22694	ENSG00000120948,Pos:135,Strand:+,Chr:1,BL:BL95199	ENSG00000172031,Pos:875,Strand:+,Chr:1,BL:BL13130
____
Hypnc_BL90842	0	>100000000000.0	<100000000000.0	#No Syntheny found!
____
Hypnc_BL42651	-2	>142.1	<142.1	#ENSG00000070831,Pos:287,Strand:+,Chr:1,BL:BL09682	ENSG00000116237,Pos:86,Strand:-,Chr:1,BL:BL11498
	ENSG00000070831,Pos:287,Strand:+,Chr:1,BL:BL09682	ENSG00000116237,Pos:86,Strand:-,Chr:1,BL:BL11498
	ENSG00000146828,Pos:542,Strand:+,Chr:7,BL:BL19553	ENSG00000122643,Pos:193,Strand:-,Chr:7,BL:BL20758
____
Hypnc_BL41853	-2	>71.4	<71.4	#ENSG00000157330,Pos:165,Strand:+,Chr:1,BL:BL12158	ENSG00000162543,Pos:266,Strand:+,Chr:1,BL:BL09676
	ENSG00000157330,Pos:165,Strand:+,Chr:1,BL:BL12158	ENSG00000162543,Pos:266,Strand:+,Chr:1,BL:BL09676
____
Hypnc_BL47256	-2	>0.7	<0.7	#ENSG00000198453,Pos:758,Strand:+,Chr:19,BL:BL23343	ENSG00000197050,Pos:759,Strand:+,Chr:19,BL:BL07804
	ENSG00000198453,Pos:758,Strand:+,Chr:19,BL:BL23343	ENSG00000197050,Pos:759,Strand:+,Chr:19,BL:BL07804
	ENSG00000197020,Pos:622,Strand:-,Chr:19,BL:BL23343	ENSG00000197013,Pos:621,Strand:+,Chr:19,BL:BL07804
	ENSG00000197013,Pos:621,Strand:+,Chr:19,BL:BL23343	ENSG00000197020,Pos:622,Strand:-,Chr:19,BL:BL07804
	ENSG00000229676,Pos:629,Strand:+,Chr:19,BL:BL23343	ENSG00000197360,Pos:628,Strand:-,Chr:19,BL:BL07804
	ENSG00000197360,Pos:628,Strand:-,Chr:19,BL:BL23343	ENSG00000229676,Pos:629,Strand:+,Chr:19,BL:BL07804
	ENSG00000160229,Pos:612,Strand:+,Chr:19,BL:BL23343	ENSG00000188171,Pos:611,Strand:-,Chr:19,BL:BL07804
	ENSG00000142065,Pos:746,Strand:-,Chr:19,BL:BL23343	ENSG00000167635,Pos:745,Strand:+,Chr:19,BL:BL07804
	ENSG00000188171,Pos:611,Strand:-,Chr:19,BL:BL23343	ENSG00000160229,Pos:612,Strand:+,Chr:19,BL:BL07804
	ENSG00000256771,Pos:605,Strand:+,Chr:19,BL:BL23343	ENSG00000184635,Pos:606,Strand:+,Chr:19,BL:BL07804
	ENSG00000196081,Pos:634,Strand:-,Chr:19,BL:BL23343	ENSG00000183850,Pos:633,Strand:+,Chr:19,BL:BL07804
	ENSG00000167635,Pos:745,Strand:+,Chr:19,BL:BL23343	ENSG00000142065,Pos:746,Strand:-,Chr:19,BL:BL07804
	ENSG00000272602,Pos:1,Strand:+,Chr:4,BL:BL23343	ENSG00000250312,Pos:2,Strand:+,Chr:4,BL:BL07804
	ENSG00000183850,Pos:633,Strand:+,Chr:19,BL:BL23343	ENSG00000196081,Pos:634,Strand:-,Chr:19,BL:BL07804
	ENSG00000250312,Pos:2,Strand:+,Chr:4,BL:BL23343	ENSG00000272602,Pos:1,Strand:+,Chr:4,BL:BL07804
	ENSG00000184635,Pos:606,Strand:+,Chr:19,BL:BL23343	ENSG00000256771,Pos:605,Strand:+,Chr:19,BL:BL07804
	ENSG00000197050,Pos:759,Strand:+,Chr:19,BL:BL23343	ENSG00000198453,Pos:758,Strand:+,Chr:19,BL:BL07804
	ENSG00000182141,Pos:617,Strand:-,Chr:19,BL:BL23343	ENSG00000160352,Pos:615,Strand:+,Chr:19,BL:BL07804
	ENSG00000160352,Pos:615,Strand:+,Chr:19,BL:BL23343	ENSG00000182141,Pos:617,Strand:-,Chr:19,BL:BL07804
	ENSG00000277462,Pos:1993,Strand:-,Chr:1,BL:BL23343	ENSG00000196418,Pos:1995,Strand:-,Chr:1,BL:BL07804
	ENSG00000196418,Pos:1995,Strand:-,Chr:1,BL:BL23343	ENSG00000277462,Pos:1993,Strand:-,Chr:1,BL:BL07804
	ENSG00000197951,Pos:1396,Strand:+,Chr:19,BL:BL23343	ENSG00000127903,Pos:1398,Strand:-,Chr:19,BL:BL07804
	ENSG00000127903,Pos:1398,Strand:-,Chr:19,BL:BL23343	ENSG00000197951,Pos:1396,Strand:+,Chr:19,BL:BL07804
	ENSG00000167766,Pos:1261,Strand:-,Chr:19,BL:BL23343	ENSG00000189190,Pos:1263,Strand:-,Chr:19,BL:BL07804
	ENSG00000196150,Pos:682,Strand:-,Chr:8,BL:BL23343	ENSG00000147789,Pos:680,Strand:+,Chr:8,BL:BL07804
	ENSG00000189190,Pos:1263,Strand:-,Chr:19,BL:BL23343	ENSG00000167766,Pos:1261,Strand:-,Chr:19,BL:BL07804
	ENSG00000147789,Pos:680,Strand:+,Chr:8,BL:BL23343	ENSG00000196150,Pos:682,Strand:-,Chr:8,BL:BL07804
	ENSG00000234284,Pos:854,Strand:+,Chr:5,BL:BL23343	ENSG00000198939,Pos:851,Strand:+,Chr:5,BL:BL07804
	ENSG00000198939,Pos:851,Strand:+,Chr:5,BL:BL23343	ENSG00000234284,Pos:854,Strand:+,Chr:5,BL:BL07804
	ENSG00000251247,Pos:756,Strand:+,Chr:19,BL:BL23343	ENSG00000254004,Pos:749,Strand:-,Chr:19,BL:BL07804
	ENSG00000254004,Pos:749,Strand:-,Chr:19,BL:BL23343	ENSG00000251247,Pos:756,Strand:+,Chr:19,BL:BL07804
	ENSG00000197134,Pos:625,Strand:+,Chr:19,BL:BL23343	ENSG00000197372,Pos:637,Strand:-,Chr:19,BL:BL07804
	ENSG00000197372,Pos:637,Strand:-,Chr:19,BL:BL23343	ENSG00000197134,Pos:625,Strand:+,Chr:19,BL:BL07804
	ENSG00000083828,Pos:1437,Strand:+,Chr:19,BL:BL23343	ENSG00000176293,Pos:1450,Strand:+,Chr:19,BL:BL07804
	ENSG00000176293,Pos:1450,Strand:+,Chr:19,BL:BL23343	ENSG00000083828,Pos:1437,Strand:+,Chr:19,BL:BL07804
	ENSG00000221923,Pos:1255,Strand:+,Chr:19,BL:BL23343	ENSG00000130844,Pos:1287,Strand:+,Chr:19,BL:BL07804
	ENSG00000130844,Pos:1287,Strand:+,Chr:19,BL:BL23343	ENSG00000221923,Pos:1255,Strand:+,Chr:19,BL:BL07804
	ENSG00000198393,Pos:1029,Strand:+,Chr:12,BL:BL23343	ENSG00000179195,Pos:991,Strand:+,Chr:12,BL:BL07804
	ENSG00000180787,Pos:106,Strand:+,Chr:17,BL:BL23343	ENSG00000170004,Pos:198,Strand:+,Chr:17,BL:BL05648
	ENSG00000175395,Pos:154,Strand:-,Chr:10,BL:BL23343	ENSG00000198610,Pos:19,Strand:+,Chr:10,BL:BL09675
	ENSG00000175395,Pos:154,Strand:-,Chr:10,BL:BL07804	ENSG00000196139,Pos:17,Strand:+,Chr:10,BL:BL09675
	ENSG00000196437,Pos:766,Strand:-,Chr:19,BL:BL23343	ENSG00000237440,Pos:610,Strand:-,Chr:19,BL:BL07804
	ENSG00000237440,Pos:610,Strand:-,Chr:19,BL:BL23343	ENSG00000196437,Pos:766,Strand:-,Chr:19,BL:BL07804
	ENSG00000173041,Pos:302,Strand:-,Chr:7,BL:BL23343	ENSG00000223614,Pos:299,Strand:+,Chr:7,BL:BL07804	ENSG00000085662,Pos:729,Strand:-,Chr:7,BL:BL09675
	ENSG00000223614,Pos:299,Strand:+,Chr:7,BL:BL23343	ENSG00000173041,Pos:302,Strand:-,Chr:7,BL:BL07804	ENSG00000198074,Pos:730,Strand:+,Chr:7,BL:BL09675
	ENSG00000185177,Pos:295,Strand:-,Chr:7,BL:BL23343	ENSG00000182111,Pos:296,Strand:+,Chr:7,BL:BL07804	ENSG00000227471,Pos:731,Strand:+,Chr:7,BL:BL09675
	ENSG00000182111,Pos:296,Strand:+,Chr:7,BL:BL23343	ENSG00000185177,Pos:295,Strand:-,Chr:7,BL:BL07804	ENSG00000122787,Pos:750,Strand:+,Chr:7,BL:BL09675
	ENSG00000147117,Pos:193,Strand:+,Chr:0,BL:BL23343	ENSG00000063587,Pos:775,Strand:+,Chr:0,BL:BL07804
	ENSG00000063587,Pos:775,Strand:+,Chr:0,BL:BL23343	ENSG00000147117,Pos:193,Strand:+,Chr:0,BL:BL07804
	ENSG00000179195,Pos:991,Strand:+,Chr:12,BL:BL23343	ENSG00000198393,Pos:1029,Strand:+,Chr:12,BL:BL07804	ENSG00000111642,Pos:63,Strand:-,Chr:12,BL:BL05648
	ENSG00000125945,Pos:301,Strand:-,Chr:1,BL:BL07804	ENSG00000117448,Pos:627,Strand:+,Chr:1,BL:BL09675	ENSG00000181450,Pos:1882,Strand:+,Chr:1,BL:BL23343
	ENSG00000125945,Pos:301,Strand:-,Chr:1,BL:BL23343	ENSG00000159423,Pos:244,Strand:-,Chr:1,BL:BL01000	ENSG00000116254,Pos:82,Strand:-,Chr:1,BL:BL05648	ENSG00000181450,Pos:1882,Strand:+,Chr:1,BL:BL07804
____
Hypnc_BL91140	-3	>89.2	<0.7	#ENSG00000136603,Pos:910,Strand:+,Chr:3,BL:BL02854	ENSG00000163558,Pos:909,Strand:+,Chr:3,BL:BL00998	ENSG00000114054,Pos:755,Strand:+,Chr:3,BL:BL17169
	ENSG00000136603,Pos:910,Strand:+,Chr:3,BL:BL02854	ENSG00000163558,Pos:909,Strand:+,Chr:3,BL:BL00998	ENSG00000114054,Pos:755,Strand:+,Chr:3,BL:BL17169
	ENSG00000157933,Pos:55,Strand:+,Chr:1,BL:BL02854	ENSG00000067606,Pos:53,Strand:+,Chr:1,BL:BL00998	ENSG00000116670,Pos:147,Strand:-,Chr:1,BL:BL46411	ENSG00000077549,Pos:252,Strand:-,Chr:1,BL:BL23582	ENSG00000117448,Pos:627,Strand:+,Chr:1,BL:BL97438
____
Hypnc_BL91143	-3	>89.2	<0.7	#ENSG00000136603,Pos:910,Strand:+,Chr:3,BL:BL02854	ENSG00000163558,Pos:909,Strand:+,Chr:3,BL:BL00998	ENSG00000114054,Pos:755,Strand:+,Chr:3,BL:BL17169
	ENSG00000136603,Pos:910,Strand:+,Chr:3,BL:BL02854	ENSG00000163558,Pos:909,Strand:+,Chr:3,BL:BL00998	ENSG00000114054,Pos:755,Strand:+,Chr:3,BL:BL17169
	ENSG00000157933,Pos:55,Strand:+,Chr:1,BL:BL02854	ENSG00000067606,Pos:53,Strand:+,Chr:1,BL:BL00998	ENSG00000116670,Pos:147,Strand:-,Chr:1,BL:BL46411	ENSG00000077549,Pos:252,Strand:-,Chr:1,BL:BL23582	ENSG00000117448,Pos:627,Strand:+,Chr:1,BL:BL97438
____
Hypnc_BL82230	-2	>0.7	<0.7	#ENSG00000132535,Pos:143,Strand:-,Chr:17,BL:BL14062	ENSG00000141505,Pos:142,Strand:-,Chr:17,BL:BL25814
	ENSG00000132535,Pos:143,Strand:-,Chr:17,BL:BL14062	ENSG00000141505,Pos:142,Strand:-,Chr:17,BL:BL25814
	ENSG00000150672,Pos:965,Strand:-,Chr:11,BL:BL14062	ENSG00000171204,Pos:966,Strand:+,Chr:11,BL:BL00469
	ENSG00000075711,Pos:1069,Strand:-,Chr:3,BL:BL14062	ENSG00000183624,Pos:712,Strand:+,Chr:3,BL:BL14977
	ENSG00000116031,Pos:352,Strand:-,Chr:2,BL:BL25814	ENSG00000178752,Pos:1205,Strand:+,Chr:2,BL:BL15018
____
Hypnc_BL35597	-3	>55.5	<9.2	#ENSG00000071794,Pos:816,Strand:-,Chr:3,BL:BL10278	ENSG00000181804,Pos:803,Strand:-,Chr:3,BL:BL09623	ENSG00000187033,Pos:905,Strand:+,Chr:3,BL:BL14114
	ENSG00000071794,Pos:816,Strand:-,Chr:3,BL:BL10278	ENSG00000181804,Pos:803,Strand:-,Chr:3,BL:BL09623	ENSG00000187033,Pos:905,Strand:+,Chr:3,BL:BL14114
____
Hypnc_BL50022	-2	>368.4	<368.4	#ENSG00000102245,Pos:697,Strand:+,Chr:0,BL:BL95205	ENSG00000183690,Pos:176,Strand:-,Chr:0,BL:BL16156
	ENSG00000102245,Pos:697,Strand:+,Chr:0,BL:BL95205	ENSG00000183690,Pos:176,Strand:-,Chr:0,BL:BL16156
	ENSG00000222046,Pos:433,Strand:+,Chr:1,BL:BL97471	ENSG00000162873,Pos:1739,Strand:-,Chr:1,BL:BL97480
____
Hypnc_BL12420	-2	>923.5	<923.5	#ENSG00000222046,Pos:433,Strand:+,Chr:1,BL:BL97471	ENSG00000162873,Pos:1739,Strand:-,Chr:1,BL:BL97480
	ENSG00000222046,Pos:433,Strand:+,Chr:1,BL:BL97471	ENSG00000162873,Pos:1739,Strand:-,Chr:1,BL:BL97480
____
Hypnc_BL88819	-2	>107.5	<107.5	#ENSG00000152779,Pos:412,Strand:-,Chr:10,BL:BL19941	ENSG00000148835,Pos:564,Strand:+,Chr:10,BL:BL20851
	ENSG00000152779,Pos:412,Strand:-,Chr:10,BL:BL19941	ENSG00000148835,Pos:564,Strand:+,Chr:10,BL:BL20851
	ENSG00000168679,Pos:982,Strand:-,Chr:1,BL:BL19941	ENSG00000173846,Pos:612,Strand:+,Chr:1,BL:BL08399
____
Hypnc_BL66074	-4	>43.8	<1.4	#ENSG00000175198,Pos:263,Strand:+,Chr:13,BL:BL02328	ENSG00000125247,Pos:265,Strand:-,Chr:13,BL:BL04999	ENSG00000102595,Pos:245,Strand:-,Chr:13,BL:BL09619	ENSG00000150510,Pos:172,Strand:+,Chr:13,BL:BL09694
	ENSG00000175198,Pos:263,Strand:+,Chr:13,BL:BL02328	ENSG00000125247,Pos:265,Strand:-,Chr:13,BL:BL04999	ENSG00000102595,Pos:245,Strand:-,Chr:13,BL:BL09619	ENSG00000150510,Pos:172,Strand:+,Chr:13,BL:BL09694
	ENSG00000124019,Pos:1101,Strand:-,Chr:2,BL:BL09694	ENSG00000136731,Pos:663,Strand:+,Chr:2,BL:BL09619
____
Hypnc_BL66070	-4	>43.8	<1.4	#ENSG00000175198,Pos:263,Strand:+,Chr:13,BL:BL02328	ENSG00000125247,Pos:265,Strand:-,Chr:13,BL:BL04999	ENSG00000102595,Pos:245,Strand:-,Chr:13,BL:BL09619	ENSG00000150510,Pos:172,Strand:+,Chr:13,BL:BL09694
	ENSG00000175198,Pos:263,Strand:+,Chr:13,BL:BL02328	ENSG00000125247,Pos:265,Strand:-,Chr:13,BL:BL04999	ENSG00000102595,Pos:245,Strand:-,Chr:13,BL:BL09619	ENSG00000150510,Pos:172,Strand:+,Chr:13,BL:BL09694
	ENSG00000124019,Pos:1101,Strand:-,Chr:2,BL:BL09694	ENSG00000136731,Pos:663,Strand:+,Chr:2,BL:BL09619
____
Hypnc_BL44084	-4	>41.1	<2.8	#ENSG00000125285,Pos:240,Strand:-,Chr:13,BL:BL18089	ENSG00000185352,Pos:246,Strand:+,Chr:13,BL:BL02325	ENSG00000136104,Pos:170,Strand:+,Chr:13,BL:BL09616	ENSG00000102786,Pos:174,Strand:-,Chr:13,BL:BL04672
	ENSG00000125285,Pos:240,Strand:-,Chr:13,BL:BL18089	ENSG00000185352,Pos:246,Strand:+,Chr:13,BL:BL02325	ENSG00000136104,Pos:170,Strand:+,Chr:13,BL:BL09616	ENSG00000102786,Pos:174,Strand:-,Chr:13,BL:BL04672
	ENSG00000165359,Pos:678,Strand:+,Chr:0,BL:BL04672	ENSG00000171004,Pos:654,Strand:-,Chr:0,BL:BL02325	ENSG00000102384,Pos:461,Strand:+,Chr:0,BL:BL05002
____
Hypnc_BL67392	-2	>0.7	<0.7	#ENSG00000123130,Pos:111,Strand:-,Chr:0,BL:BL05901	ENSG00000130066,Pos:112,Strand:+,Chr:0,BL:BL20491
	ENSG00000123130,Pos:111,Strand:-,Chr:0,BL:BL05901	ENSG00000130066,Pos:112,Strand:+,Chr:0,BL:BL20491
	ENSG00000204518,Pos:163,Strand:+,Chr:1,BL:BL97474	ENSG00000188984,Pos:164,Strand:+,Chr:1,BL:BL97473
	ENSG00000188984,Pos:164,Strand:+,Chr:1,BL:BL97474	ENSG00000204518,Pos:163,Strand:+,Chr:1,BL:BL97473
	ENSG00000132518,Pos:204,Strand:+,Chr:17,BL:BL23270	ENSG00000141504,Pos:188,Strand:-,Chr:17,BL:BL20491
	ENSG00000144959,Pos:923,Strand:-,Chr:3,BL:BL97474	ENSG00000114771,Pos:844,Strand:+,Chr:3,BL:BL97473
	ENSG00000114771,Pos:844,Strand:+,Chr:3,BL:BL97474	ENSG00000018408,Pos:822,Strand:-,Chr:3,BL:BL05005	ENSG00000144959,Pos:923,Strand:-,Chr:3,BL:BL97473
	ENSG00000101890,Pos:545,Strand:-,Chr:0,BL:BL23270	ENSG00000184788,Pos:436,Strand:-,Chr:0,BL:BL20491
____
Hypnc_BL72107	-3	>18.2	<0.7	#ENSG00000183684,Pos:1149,Strand:-,Chr:17,BL:BL08474	ENSG00000141522,Pos:1148,Strand:-,Chr:17,BL:BL08478	ENSG00000181045,Pos:1117,Strand:+,Chr:17,BL:BL18360
	ENSG00000183684,Pos:1149,Strand:-,Chr:17,BL:BL08474	ENSG00000141522,Pos:1148,Strand:-,Chr:17,BL:BL08478	ENSG00000181045,Pos:1117,Strand:+,Chr:17,BL:BL18360
____
Hypnc_BL21777	-3	>34.4	<0.7	#ENSG00000123700,Pos:985,Strand:+,Chr:17,BL:BL14453	ENSG00000125398,Pos:986,Strand:+,Chr:17,BL:BL14200	ENSG00000132475,Pos:1045,Strand:-,Chr:17,BL:BL23619
	ENSG00000168135,Pos:281,Strand:-,Chr:22,BL:BL14453	ENSG00000100146,Pos:272,Strand:-,Chr:22,BL:BL14200
	ENSG00000177302,Pos:309,Strand:-,Chr:17,BL:BL05042	ENSG00000184185,Pos:344,Strand:+,Chr:17,BL:BL14453
	ENSG00000188375,Pos:283,Strand:-,Chr:12,BL:BL23619	ENSG00000121361,Pos:239,Strand:-,Chr:12,BL:BL14453
	ENSG00000123700,Pos:985,Strand:+,Chr:17,BL:BL14453	ENSG00000125398,Pos:986,Strand:+,Chr:17,BL:BL14200	ENSG00000132475,Pos:1045,Strand:-,Chr:17,BL:BL23619
	ENSG00000103227,Pos:48,Strand:-,Chr:16,BL:BL07180	ENSG00000102897,Pos:292,Strand:+,Chr:16,BL:BL47190
	ENSG00000203852,Pos:1131,Strand:+,Chr:1,BL:BL23619	ENSG00000177807,Pos:1423,Strand:-,Chr:1,BL:BL14453
	ENSG00000203818,Pos:1075,Strand:-,Chr:1,BL:BL23619	ENSG00000162728,Pos:1425,Strand:+,Chr:1,BL:BL14453
____
Hypnc_BL43485	-4	>410.5	<0.7	#ENSG00000171595,Pos:997,Strand:+,Chr:17,BL:BL00702	ENSG00000187775,Pos:1097,Strand:-,Chr:17,BL:BL14190	ENSG00000109016,Pos:340,Strand:+,Chr:17,BL:BL03242	ENSG00000124422,Pos:339,Strand:-,Chr:17,BL:BL04053
	ENSG00000184544,Pos:236,Strand:-,Chr:17,BL:BL03242	ENSG00000007174,Pos:253,Strand:+,Chr:17,BL:BL14190
	ENSG00000171595,Pos:997,Strand:+,Chr:17,BL:BL00702	ENSG00000187775,Pos:1097,Strand:-,Chr:17,BL:BL14190	ENSG00000109016,Pos:340,Strand:+,Chr:17,BL:BL03242	ENSG00000124422,Pos:339,Strand:-,Chr:17,BL:BL04053
____
Hypnc_BL41143	-2	>0.7	<0.7	#ENSG00000168298,Pos:135,Strand:+,Chr:6,BL:BL26381	ENSG00000180573,Pos:134,Strand:+,Chr:6,BL:BL07832
	ENSG00000168298,Pos:135,Strand:+,Chr:6,BL:BL26381	ENSG00000180573,Pos:134,Strand:+,Chr:6,BL:BL07832
	ENSG00000124575,Pos:147,Strand:-,Chr:6,BL:BL26381	ENSG00000277075,Pos:145,Strand:+,Chr:6,BL:BL07832
	ENSG00000184357,Pos:183,Strand:-,Chr:6,BL:BL26381	ENSG00000278677,Pos:187,Strand:-,Chr:6,BL:BL07832
	ENSG00000124610,Pos:121,Strand:-,Chr:6,BL:BL26381	ENSG00000164508,Pos:114,Strand:-,Chr:6,BL:BL07832
	ENSG00000187475,Pos:132,Strand:-,Chr:6,BL:BL26381	ENSG00000196866,Pos:141,Strand:-,Chr:6,BL:BL07832
	ENSG00000187837,Pos:129,Strand:-,Chr:6,BL:BL26381	ENSG00000276368,Pos:176,Strand:-,Chr:6,BL:BL07832
	ENSG00000189060,Pos:264,Strand:+,Chr:22,BL:BL26381	ENSG00000100359,Pos:320,Strand:+,Chr:22,BL:BL04091
____
Hypnc_BL04049	-2	>0.7	<0.7	#ENSG00000083093,Pos:321,Strand:-,Chr:16,BL:BL11558	ENSG00000166847,Pos:322,Strand:+,Chr:16,BL:BL08477
	ENSG00000083093,Pos:321,Strand:-,Chr:16,BL:BL11558	ENSG00000166847,Pos:322,Strand:+,Chr:16,BL:BL08477
	ENSG00000100116,Pos:265,Strand:+,Chr:22,BL:BL18950	ENSG00000100302,Pos:223,Strand:+,Chr:22,BL:BL19286
	ENSG00000177728,Pos:1034,Strand:+,Chr:17,BL:BL03241	ENSG00000108551,Pos:295,Strand:-,Chr:17,BL:BL19286
____
Hypnc_BL47810	-2	>38.9	<38.9	#ENSG00000055950,Pos:518,Strand:-,Chr:10,BL:BL11012	ENSG00000077147,Pos:463,Strand:-,Chr:10,BL:BL13877
	ENSG00000055950,Pos:518,Strand:-,Chr:10,BL:BL11012	ENSG00000077147,Pos:463,Strand:-,Chr:10,BL:BL13877
	ENSG00000109667,Pos:117,Strand:-,Chr:4,BL:BL96825	ENSG00000189308,Pos:390,Strand:-,Chr:4,BL:BL01731	ENSG00000168556,Pos:718,Strand:+,Chr:4,BL:BL23126
____
Hypnc_BL78923	-2	>199.4	<199.4	#ENSG00000163687,Pos:440,Strand:-,Chr:3,BL:BL95233	ENSG00000136059,Pos:158,Strand:+,Chr:3,BL:BL17508
	ENSG00000163687,Pos:440,Strand:-,Chr:3,BL:BL95233	ENSG00000136059,Pos:158,Strand:+,Chr:3,BL:BL17508
	ENSG00000107566,Pos:505,Strand:-,Chr:10,BL:BL08159	ENSG00000185532,Pos:223,Strand:+,Chr:10,BL:BL00873
____
Hypnc_BL02440	-2	>29.0	<29.0	#ENSG00000145833,Pos:480,Strand:+,Chr:5,BL:BL23125	ENSG00000217128,Pos:439,Strand:-,Chr:5,BL:BL02435
	ENSG00000145833,Pos:480,Strand:+,Chr:5,BL:BL23125	ENSG00000217128,Pos:439,Strand:-,Chr:5,BL:BL02435
____
Hypnc_BL37627	-2	>0.7	<0.7	#ENSG00000110330,Pos:1038,Strand:+,Chr:11,BL:BL24835	ENSG00000023445,Pos:1037,Strand:+,Chr:11,BL:BL08152
	ENSG00000110330,Pos:1038,Strand:+,Chr:11,BL:BL24835	ENSG00000023445,Pos:1037,Strand:+,Chr:11,BL:BL08152
	ENSG00000023445,Pos:1037,Strand:+,Chr:11,BL:BL24835	ENSG00000110330,Pos:1038,Strand:+,Chr:11,BL:BL08152
	ENSG00000101966,Pos:621,Strand:+,Chr:0,BL:BL24835	ENSG00000013563,Pos:812,Strand:-,Chr:0,BL:BL12961
	ENSG00000103064,Pos:651,Strand:+,Chr:16,BL:BL95228	ENSG00000213918,Pos:164,Strand:+,Chr:16,BL:BL12961
	ENSG00000163098,Pos:1280,Strand:-,Chr:19,BL:BL24835	ENSG00000130876,Pos:664,Strand:-,Chr:19,BL:BL95228
	ENSG00000103257,Pos:812,Strand:-,Chr:16,BL:BL95228	ENSG00000167968,Pos:106,Strand:+,Chr:16,BL:BL12961
____
Hypnc_BL68551	0	>100000000000.0	<100000000000.0	#No Syntheny found!
____
Hypnc_BL83794	-2	>153.4	<153.4	#ENSG00000173542,Pos:316,Strand:+,Chr:4,BL:BL11013	ENSG00000138735,Pos:533,Strand:-,Chr:4,BL:BL12610
	ENSG00000173542,Pos:316,Strand:+,Chr:4,BL:BL11013	ENSG00000138735,Pos:533,Strand:-,Chr:4,BL:BL12610
	ENSG00000114978,Pos:386,Strand:-,Chr:2,BL:BL11013	ENSG00000128655,Pos:852,Strand:-,Chr:2,BL:BL12610
____
Hypnc_BL52926	-3	>68.4	<0.7	#ENSG00000148655,Pos:346,Strand:+,Chr:10,BL:BL78634	ENSG00000165655,Pos:345,Strand:-,Chr:10,BL:BL08896	ENSG00000155629,Pos:464,Strand:-,Chr:10,BL:BL13875
	ENSG00000148655,Pos:346,Strand:+,Chr:10,BL:BL78634	ENSG00000165655,Pos:345,Strand:-,Chr:10,BL:BL08896	ENSG00000155629,Pos:464,Strand:-,Chr:10,BL:BL13875
	ENSG00000153064,Pos:466,Strand:+,Chr:4,BL:BL13875	ENSG00000163956,Pos:54,Strand:-,Chr:4,BL:BL23121
____
Hypnc_BL79981	-4	>117.8	<0.7	#ENSG00000023318,Pos:381,Strand:-,Chr:9,BL:BL17390	ENSG00000136874,Pos:380,Strand:+,Chr:9,BL:BL08605	ENSG00000165152,Pos:393,Strand:-,Chr:9,BL:BL69867	ENSG00000148344,Pos:620,Strand:-,Chr:9,BL:BL24639
	ENSG00000115159,Pos:740,Strand:+,Chr:2,BL:BL23851	ENSG00000138442,Pos:965,Strand:-,Chr:2,BL:BL07345
	ENSG00000023318,Pos:381,Strand:-,Chr:9,BL:BL17390	ENSG00000136874,Pos:380,Strand:+,Chr:9,BL:BL08605	ENSG00000165152,Pos:393,Strand:-,Chr:9,BL:BL69867	ENSG00000148344,Pos:620,Strand:-,Chr:9,BL:BL24639
____
Hypnc_BL42493	-4	>117.8	<0.7	#ENSG00000023318,Pos:381,Strand:-,Chr:9,BL:BL17390	ENSG00000136874,Pos:380,Strand:+,Chr:9,BL:BL08605	ENSG00000165152,Pos:393,Strand:-,Chr:9,BL:BL69867	ENSG00000148344,Pos:620,Strand:-,Chr:9,BL:BL24639
	ENSG00000023318,Pos:381,Strand:-,Chr:9,BL:BL17390	ENSG00000136874,Pos:380,Strand:+,Chr:9,BL:BL08605	ENSG00000165152,Pos:393,Strand:-,Chr:9,BL:BL69867	ENSG00000148344,Pos:620,Strand:-,Chr:9,BL:BL24639
	ENSG00000198056,Pos:565,Strand:-,Chr:12,BL:BL09612	ENSG00000008394,Pos:215,Strand:+,Chr:12,BL:BL24639
____
Hypnc_BL57925	-2	>0.7	<0.7	#ENSG00000023318,Pos:381,Strand:-,Chr:9,BL:BL17390	ENSG00000136874,Pos:380,Strand:+,Chr:9,BL:BL08605
	ENSG00000023318,Pos:381,Strand:-,Chr:9,BL:BL17390	ENSG00000136874,Pos:380,Strand:+,Chr:9,BL:BL08605
	ENSG00000181656,Pos:920,Strand:+,Chr:1,BL:BL20117	ENSG00000135838,Pos:1612,Strand:+,Chr:1,BL:BL22919
____
Hypnc_BL47130	-2	>0.7	<0.7	#ENSG00000023318,Pos:381,Strand:-,Chr:9,BL:BL17390	ENSG00000136874,Pos:380,Strand:+,Chr:9,BL:BL08605
	ENSG00000023318,Pos:381,Strand:-,Chr:9,BL:BL17390	ENSG00000136874,Pos:380,Strand:+,Chr:9,BL:BL08605
	ENSG00000181656,Pos:920,Strand:+,Chr:1,BL:BL20117	ENSG00000135838,Pos:1612,Strand:+,Chr:1,BL:BL22919
____
Hypnc_BL88543	-2	>0.7	<0.7	#ENSG00000136874,Pos:380,Strand:+,Chr:9,BL:BL17906	ENSG00000023318,Pos:381,Strand:-,Chr:9,BL:BL17905
	ENSG00000136874,Pos:380,Strand:+,Chr:9,BL:BL17906	ENSG00000023318,Pos:381,Strand:-,Chr:9,BL:BL17905
____
Hypnc_BL87321	-2	>0.7	<0.7	#ENSG00000166670,Pos:1044,Strand:-,Chr:11,BL:BL22916	ENSG00000196611,Pos:1045,Strand:-,Chr:11,BL:BL22912
	ENSG00000166670,Pos:1044,Strand:-,Chr:11,BL:BL22916	ENSG00000196611,Pos:1045,Strand:-,Chr:11,BL:BL22912
	ENSG00000137674,Pos:1041,Strand:-,Chr:11,BL:BL22916	ENSG00000137675,Pos:1042,Strand:-,Chr:11,BL:BL22912
	ENSG00000137675,Pos:1042,Strand:-,Chr:11,BL:BL22916	ENSG00000137674,Pos:1041,Strand:-,Chr:11,BL:BL22912
	ENSG00000118113,Pos:1043,Strand:-,Chr:11,BL:BL22916	ENSG00000166670,Pos:1044,Strand:-,Chr:11,BL:BL22912
	ENSG00000149968,Pos:1046,Strand:-,Chr:11,BL:BL22916	ENSG00000262406,Pos:1047,Strand:-,Chr:11,BL:BL22912
	ENSG00000262406,Pos:1047,Strand:-,Chr:11,BL:BL22916	ENSG00000149968,Pos:1046,Strand:-,Chr:11,BL:BL22912
	ENSG00000196611,Pos:1045,Strand:-,Chr:11,BL:BL22916	ENSG00000118113,Pos:1043,Strand:-,Chr:11,BL:BL22912
	ENSG00000087245,Pos:514,Strand:+,Chr:16,BL:BL22916	ENSG00000102996,Pos:564,Strand:+,Chr:16,BL:BL22912
	ENSG00000102996,Pos:564,Strand:+,Chr:16,BL:BL22916	ENSG00000087245,Pos:514,Strand:+,Chr:16,BL:BL22912
	ENSG00000138430,Pos:824,Strand:-,Chr:2,BL:BL13393	ENSG00000115159,Pos:740,Strand:+,Chr:2,BL:BL15273
	ENSG00000125966,Pos:259,Strand:+,Chr:20,BL:BL22916	ENSG00000244274,Pos:362,Strand:+,Chr:20,BL:BL07133
	ENSG00000198598,Pos:1012,Strand:+,Chr:12,BL:BL22916	ENSG00000123342,Pos:524,Strand:-,Chr:12,BL:BL22912
	ENSG00000123342,Pos:524,Strand:-,Chr:12,BL:BL22916	ENSG00000198598,Pos:1012,Strand:+,Chr:12,BL:BL22912
____
Hypnc_BL91437	-2	>0.7	<0.7	#ENSG00000166670,Pos:1044,Strand:-,Chr:11,BL:BL22916	ENSG00000196611,Pos:1045,Strand:-,Chr:11,BL:BL22912
	ENSG00000166670,Pos:1044,Strand:-,Chr:11,BL:BL22916	ENSG00000196611,Pos:1045,Strand:-,Chr:11,BL:BL22912
	ENSG00000137674,Pos:1041,Strand:-,Chr:11,BL:BL22916	ENSG00000137675,Pos:1042,Strand:-,Chr:11,BL:BL22912
	ENSG00000137675,Pos:1042,Strand:-,Chr:11,BL:BL22916	ENSG00000137674,Pos:1041,Strand:-,Chr:11,BL:BL22912
	ENSG00000118113,Pos:1043,Strand:-,Chr:11,BL:BL22916	ENSG00000166670,Pos:1044,Strand:-,Chr:11,BL:BL22912
	ENSG00000149968,Pos:1046,Strand:-,Chr:11,BL:BL22916	ENSG00000262406,Pos:1047,Strand:-,Chr:11,BL:BL22912
	ENSG00000262406,Pos:1047,Strand:-,Chr:11,BL:BL22916	ENSG00000149968,Pos:1046,Strand:-,Chr:11,BL:BL22912
	ENSG00000196611,Pos:1045,Strand:-,Chr:11,BL:BL22916	ENSG00000118113,Pos:1043,Strand:-,Chr:11,BL:BL22912
	ENSG00000087245,Pos:514,Strand:+,Chr:16,BL:BL22916	ENSG00000102996,Pos:564,Strand:+,Chr:16,BL:BL22912
	ENSG00000102996,Pos:564,Strand:+,Chr:16,BL:BL22916	ENSG00000087245,Pos:514,Strand:+,Chr:16,BL:BL22912
	ENSG00000138430,Pos:824,Strand:-,Chr:2,BL:BL13393	ENSG00000115159,Pos:740,Strand:+,Chr:2,BL:BL15273
	ENSG00000125966,Pos:259,Strand:+,Chr:20,BL:BL22916	ENSG00000244274,Pos:362,Strand:+,Chr:20,BL:BL07133
	ENSG00000198598,Pos:1012,Strand:+,Chr:12,BL:BL22916	ENSG00000123342,Pos:524,Strand:-,Chr:12,BL:BL22912
	ENSG00000123342,Pos:524,Strand:-,Chr:12,BL:BL22916	ENSG00000198598,Pos:1012,Strand:+,Chr:12,BL:BL22912
____
Hypnc_BL91440	-2	>0.7	<0.7	#ENSG00000166670,Pos:1044,Strand:-,Chr:11,BL:BL22916	ENSG00000196611,Pos:1045,Strand:-,Chr:11,BL:BL22912
	ENSG00000166670,Pos:1044,Strand:-,Chr:11,BL:BL22916	ENSG00000196611,Pos:1045,Strand:-,Chr:11,BL:BL22912
	ENSG00000137674,Pos:1041,Strand:-,Chr:11,BL:BL22916	ENSG00000137675,Pos:1042,Strand:-,Chr:11,BL:BL22912
	ENSG00000137675,Pos:1042,Strand:-,Chr:11,BL:BL22916	ENSG00000137674,Pos:1041,Strand:-,Chr:11,BL:BL22912
	ENSG00000118113,Pos:1043,Strand:-,Chr:11,BL:BL22916	ENSG00000166670,Pos:1044,Strand:-,Chr:11,BL:BL22912
	ENSG00000149968,Pos:1046,Strand:-,Chr:11,BL:BL22916	ENSG00000262406,Pos:1047,Strand:-,Chr:11,BL:BL22912
	ENSG00000262406,Pos:1047,Strand:-,Chr:11,BL:BL22916	ENSG00000149968,Pos:1046,Strand:-,Chr:11,BL:BL22912
	ENSG00000196611,Pos:1045,Strand:-,Chr:11,BL:BL22916	ENSG00000118113,Pos:1043,Strand:-,Chr:11,BL:BL22912
	ENSG00000087245,Pos:514,Strand:+,Chr:16,BL:BL22916	ENSG00000102996,Pos:564,Strand:+,Chr:16,BL:BL22912
	ENSG00000102996,Pos:564,Strand:+,Chr:16,BL:BL22916	ENSG00000087245,Pos:514,Strand:+,Chr:16,BL:BL22912
	ENSG00000138430,Pos:824,Strand:-,Chr:2,BL:BL13393	ENSG00000115159,Pos:740,Strand:+,Chr:2,BL:BL15273
	ENSG00000125966,Pos:259,Strand:+,Chr:20,BL:BL22916	ENSG00000244274,Pos:362,Strand:+,Chr:20,BL:BL07133
	ENSG00000198598,Pos:1012,Strand:+,Chr:12,BL:BL22916	ENSG00000123342,Pos:524,Strand:-,Chr:12,BL:BL22912
	ENSG00000123342,Pos:524,Strand:-,Chr:12,BL:BL22916	ENSG00000198598,Pos:1012,Strand:+,Chr:12,BL:BL22912
____
Hypnc_BL90220	-2	>0.7	<0.7	#ENSG00000108819,Pos:816,Strand:-,Chr:17,BL:BL13383	ENSG00000108823,Pos:817,Strand:+,Chr:17,BL:BL20114
	ENSG00000108819,Pos:816,Strand:-,Chr:17,BL:BL13383	ENSG00000108823,Pos:817,Strand:+,Chr:17,BL:BL20114
	ENSG00000158528,Pos:452,Strand:+,Chr:7,BL:BL13383	ENSG00000127990,Pos:450,Strand:-,Chr:7,BL:BL20114
	ENSG00000112977,Pos:51,Strand:-,Chr:5,BL:BL05239	ENSG00000067113,Pos:178,Strand:-,Chr:5,BL:BL95239
____
Hypnc_BL74119	-2	>89.8	<89.8	#ENSG00000067113,Pos:178,Strand:-,Chr:5,BL:BL95238	ENSG00000112977,Pos:51,Strand:-,Chr:5,BL:BL05239
	ENSG00000067113,Pos:178,Strand:-,Chr:5,BL:BL95238	ENSG00000112977,Pos:51,Strand:-,Chr:5,BL:BL05239
	ENSG00000143365,Pos:1195,Strand:-,Chr:1,BL:BL08608	ENSG00000162407,Pos:731,Strand:-,Chr:1,BL:BL95238
____
Hypnc_BL38238	-2	>0.7	<0.7	#ENSG00000170899,Pos:591,Strand:-,Chr:6,BL:BL95242	ENSG00000174156,Pos:590,Strand:-,Chr:6,BL:BL22615
	ENSG00000170899,Pos:591,Strand:-,Chr:6,BL:BL95242	ENSG00000174156,Pos:590,Strand:-,Chr:6,BL:BL22615
	ENSG00000244067,Pos:587,Strand:-,Chr:6,BL:BL95243	ENSG00000243955,Pos:588,Strand:-,Chr:6,BL:BL22615
	ENSG00000170899,Pos:591,Strand:-,Chr:6,BL:BL95243	ENSG00000174156,Pos:590,Strand:-,Chr:6,BL:BL95242
	ENSG00000243955,Pos:588,Strand:-,Chr:6,BL:BL95243	ENSG00000182793,Pos:589,Strand:-,Chr:6,BL:BL95242	ENSG00000244067,Pos:587,Strand:-,Chr:6,BL:BL22615
	ENSG00000174156,Pos:590,Strand:-,Chr:6,BL:BL95243	ENSG00000182793,Pos:589,Strand:-,Chr:6,BL:BL22615	ENSG00000244067,Pos:587,Strand:-,Chr:6,BL:BL95242
	ENSG00000182793,Pos:589,Strand:-,Chr:6,BL:BL95243	ENSG00000243955,Pos:588,Strand:-,Chr:6,BL:BL95242	ENSG00000170899,Pos:591,Strand:-,Chr:6,BL:BL22615
	ENSG00000084207,Pos:827,Strand:+,Chr:11,BL:BL95243	ENSG00000172638,Pos:757,Strand:-,Chr:11,BL:BL19786
	ENSG00000144152,Pos:596,Strand:+,Chr:2,BL:BL19786	ENSG00000155052,Pos:646,Strand:+,Chr:2,BL:BL10876	ENSG00000168702,Pos:710,Strand:-,Chr:2,BL:BL96922
____
Hypnc_BL75703	-2	>0.7	<0.7	#ENSG00000170899,Pos:591,Strand:-,Chr:6,BL:BL95242	ENSG00000174156,Pos:590,Strand:-,Chr:6,BL:BL22615
	ENSG00000170899,Pos:591,Strand:-,Chr:6,BL:BL95242	ENSG00000174156,Pos:590,Strand:-,Chr:6,BL:BL22615
	ENSG00000244067,Pos:587,Strand:-,Chr:6,BL:BL95243	ENSG00000243955,Pos:588,Strand:-,Chr:6,BL:BL22615
	ENSG00000170899,Pos:591,Strand:-,Chr:6,BL:BL95243	ENSG00000174156,Pos:590,Strand:-,Chr:6,BL:BL95242
	ENSG00000243955,Pos:588,Strand:-,Chr:6,BL:BL95243	ENSG00000182793,Pos:589,Strand:-,Chr:6,BL:BL95242	ENSG00000244067,Pos:587,Strand:-,Chr:6,BL:BL22615
	ENSG00000174156,Pos:590,Strand:-,Chr:6,BL:BL95243	ENSG00000182793,Pos:589,Strand:-,Chr:6,BL:BL22615	ENSG00000244067,Pos:587,Strand:-,Chr:6,BL:BL95242
	ENSG00000182793,Pos:589,Strand:-,Chr:6,BL:BL95243	ENSG00000243955,Pos:588,Strand:-,Chr:6,BL:BL95242	ENSG00000170899,Pos:591,Strand:-,Chr:6,BL:BL22615
	ENSG00000084207,Pos:827,Strand:+,Chr:11,BL:BL95243	ENSG00000172638,Pos:757,Strand:-,Chr:11,BL:BL19786
	ENSG00000144152,Pos:596,Strand:+,Chr:2,BL:BL19786	ENSG00000155052,Pos:646,Strand:+,Chr:2,BL:BL10876	ENSG00000168702,Pos:710,Strand:-,Chr:2,BL:BL96922
____
Hypnc_BL89518	-3	>108.3	<16.3	#ENSG00000110880,Pos:819,Strand:-,Chr:12,BL:BL04139	ENSG00000196510,Pos:842,Strand:-,Chr:12,BL:BL19676	ENSG00000184967,Pos:1017,Strand:+,Chr:12,BL:BL11920
	ENSG00000102879,Pos:404,Strand:+,Chr:16,BL:BL04139	ENSG00000169344,Pos:281,Strand:-,Chr:16,BL:BL24855
	ENSG00000110880,Pos:819,Strand:-,Chr:12,BL:BL04139	ENSG00000196510,Pos:842,Strand:-,Chr:12,BL:BL19676	ENSG00000184967,Pos:1017,Strand:+,Chr:12,BL:BL11920
	ENSG00000167549,Pos:399,Strand:-,Chr:17,BL:BL04139	ENSG00000141378,Pos:896,Strand:-,Chr:17,BL:BL20317
____
Hypnc_BL53024	-2	>0.7	<0.7	#ENSG00000173572,Pos:1380,Strand:-,Chr:19,BL:BL95255	ENSG00000160505,Pos:1379,Strand:+,Chr:19,BL:BL95254
	ENSG00000173572,Pos:1380,Strand:-,Chr:19,BL:BL95255	ENSG00000160505,Pos:1379,Strand:+,Chr:19,BL:BL95254
	ENSG00000160505,Pos:1379,Strand:+,Chr:19,BL:BL95255	ENSG00000173572,Pos:1380,Strand:-,Chr:19,BL:BL95254
	ENSG00000140853,Pos:540,Strand:+,Chr:16,BL:BL95255	ENSG00000167207,Pos:500,Strand:+,Chr:16,BL:BL95254
	ENSG00000167207,Pos:500,Strand:+,Chr:16,BL:BL95255	ENSG00000140853,Pos:540,Strand:+,Chr:16,BL:BL95254
	ENSG00000167984,Pos:162,Strand:-,Chr:16,BL:BL95255	ENSG00000179583,Pos:213,Strand:+,Chr:16,BL:BL95254
	ENSG00000179583,Pos:213,Strand:+,Chr:16,BL:BL95255	ENSG00000167984,Pos:162,Strand:-,Chr:16,BL:BL95254
	ENSG00000143768,Pos:1870,Strand:-,Chr:1,BL:BL20318	ENSG00000162711,Pos:1997,Strand:+,Chr:1,BL:BL95255
	ENSG00000158077,Pos:204,Strand:+,Chr:11,BL:BL95255	ENSG00000174885,Pos:7,Strand:+,Chr:11,BL:BL95254
	ENSG00000174885,Pos:7,Strand:+,Chr:11,BL:BL95255	ENSG00000158077,Pos:204,Strand:+,Chr:11,BL:BL95254
	ENSG00000243709,Pos:1867,Strand:-,Chr:1,BL:BL20318	ENSG00000162711,Pos:1997,Strand:+,Chr:1,BL:BL95254	ENSG00000132196,Pos:1489,Strand:+,Chr:1,BL:BL95253
____
Hypnc_BL35557	-2	>9.9	<9.9	#ENSG00000172602,Pos:348,Strand:-,Chr:12,BL:BL10654	ENSG00000123416,Pos:362,Strand:-,Chr:12,BL:BL95256
	ENSG00000172602,Pos:348,Strand:-,Chr:12,BL:BL10654	ENSG00000123416,Pos:362,Strand:-,Chr:12,BL:BL95256
	ENSG00000115963,Pos:723,Strand:-,Chr:2,BL:BL10654	ENSG00000075886,Pos:687,Strand:+,Chr:2,BL:BL95256
	ENSG00000125630,Pos:601,Strand:+,Chr:2,BL:BL23647	ENSG00000152086,Pos:670,Strand:-,Chr:2,BL:BL95256
	ENSG00000173156,Pos:805,Strand:+,Chr:11,BL:BL10654	ENSG00000095110,Pos:1127,Strand:-,Chr:11,BL:BL01366
	ENSG00000139725,Pos:945,Strand:-,Chr:12,BL:BL10654	ENSG00000167553,Pos:364,Strand:+,Chr:12,BL:BL95256
____
Hypnc_BL38852	-2	>0.7	<0.7	#ENSG00000150556,Pos:720,Strand:+,Chr:2,BL:BL40469	ENSG00000187123,Pos:721,Strand:+,Chr:2,BL:BL40477
	ENSG00000150556,Pos:720,Strand:+,Chr:2,BL:BL40469	ENSG00000187123,Pos:721,Strand:+,Chr:2,BL:BL40477
	ENSG00000187123,Pos:721,Strand:+,Chr:2,BL:BL40469	ENSG00000150556,Pos:720,Strand:+,Chr:2,BL:BL40477
____
Hypnc_BL69283	-3	>62.2	<38.2	#ENSG00000108439,Pos:771,Strand:+,Chr:17,BL:BL01417	ENSG00000136457,Pos:825,Strand:-,Chr:17,BL:BL16233	ENSG00000161654,Pos:701,Strand:-,Chr:17,BL:BL22726
	ENSG00000108439,Pos:771,Strand:+,Chr:17,BL:BL01417	ENSG00000136457,Pos:825,Strand:-,Chr:17,BL:BL16233	ENSG00000161654,Pos:701,Strand:-,Chr:17,BL:BL22726
	ENSG00000122691,Pos:107,Strand:-,Chr:7,BL:BL04145	ENSG00000255690,Pos:161,Strand:-,Chr:7,BL:BL16233	ENSG00000001630,Pos:427,Strand:-,Chr:7,BL:BL05420
____
Hypnc_BL45571	-2	>2.1	<2.1	#ENSG00000128595,Pos:692,Strand:+,Chr:7,BL:BL20305	ENSG00000165055,Pos:689,Strand:+,Chr:7,BL:BL17232
	ENSG00000128595,Pos:692,Strand:+,Chr:7,BL:BL20305	ENSG00000165055,Pos:689,Strand:+,Chr:7,BL:BL17232
	ENSG00000128595,Pos:692,Strand:+,Chr:7,BL:BL12923	ENSG00000146909,Pos:911,Strand:+,Chr:7,BL:BL06925
____
Hypnc_BL64720	-2	>1.4	<1.4	#ENSG00000007372,Pos:339,Strand:-,Chr:11,BL:BL13922	ENSG00000049449,Pos:341,Strand:+,Chr:11,BL:BL20305
	ENSG00000007372,Pos:339,Strand:-,Chr:11,BL:BL13922	ENSG00000049449,Pos:341,Strand:+,Chr:11,BL:BL20305
	ENSG00000128595,Pos:692,Strand:+,Chr:7,BL:BL10154	ENSG00000165055,Pos:689,Strand:+,Chr:7,BL:BL17232
____
Hypnc_BL23859	-3	>146.7	<1.4	#ENSG00000007372,Pos:339,Strand:-,Chr:11,BL:BL13922	ENSG00000049449,Pos:341,Strand:+,Chr:11,BL:BL10154	ENSG00000021762,Pos:86,Strand:-,Chr:11,BL:BL03339
	ENSG00000118596,Pos:612,Strand:+,Chr:12,BL:BL21271	ENSG00000091039,Pos:683,Strand:-,Chr:12,BL:BL03339
	ENSG00000117069,Pos:809,Strand:+,Chr:1,BL:BL06187	ENSG00000168679,Pos:982,Strand:-,Chr:1,BL:BL21271
	ENSG00000007372,Pos:339,Strand:-,Chr:11,BL:BL13922	ENSG00000049449,Pos:341,Strand:+,Chr:11,BL:BL10154	ENSG00000021762,Pos:86,Strand:-,Chr:11,BL:BL03339
	ENSG00000144057,Pos:567,Strand:-,Chr:2,BL:BL06187	ENSG00000163053,Pos:1130,Strand:-,Chr:2,BL:BL21271
____
Hypnc_BL82992	-2	>0.7	<0.7	#ENSG00000136840,Pos:574,Strand:-,Chr:9,BL:BL16653	ENSG00000160408,Pos:573,Strand:-,Chr:9,BL:BL20302
	ENSG00000136840,Pos:574,Strand:-,Chr:9,BL:BL16653	ENSG00000160408,Pos:573,Strand:-,Chr:9,BL:BL20302
	ENSG00000160408,Pos:573,Strand:-,Chr:9,BL:BL16653	ENSG00000136840,Pos:574,Strand:-,Chr:9,BL:BL20302
	ENSG00000117069,Pos:809,Strand:+,Chr:1,BL:BL16653	ENSG00000184005,Pos:808,Strand:+,Chr:1,BL:BL20302
	ENSG00000184005,Pos:808,Strand:+,Chr:1,BL:BL16653	ENSG00000117069,Pos:809,Strand:+,Chr:1,BL:BL20302
	ENSG00000117069,Pos:809,Strand:+,Chr:1,BL:BL06187	ENSG00000168679,Pos:982,Strand:-,Chr:1,BL:BL21271
	ENSG00000073060,Pos:995,Strand:-,Chr:12,BL:BL02812	ENSG00000118596,Pos:612,Strand:+,Chr:12,BL:BL21271
	ENSG00000144057,Pos:567,Strand:-,Chr:2,BL:BL16653	ENSG00000163053,Pos:1130,Strand:-,Chr:2,BL:BL21271
____
Hypnc_BL36924	-4	>247.0	<29.7	#ENSG00000151117,Pos:299,Strand:+,Chr:11,BL:BL19112	ENSG00000197601,Pos:257,Strand:+,Chr:11,BL:BL19114	ENSG00000174915,Pos:17,Strand:+,Chr:11,BL:BL12925	ENSG00000167996,Pos:618,Strand:-,Chr:11,BL:BL23858
	ENSG00000180089,Pos:1343,Strand:-,Chr:19,BL:BL19112	ENSG00000087086,Pos:1114,Strand:+,Chr:19,BL:BL23858
	ENSG00000151117,Pos:299,Strand:+,Chr:11,BL:BL19112	ENSG00000197601,Pos:257,Strand:+,Chr:11,BL:BL19114	ENSG00000174915,Pos:17,Strand:+,Chr:11,BL:BL12925	ENSG00000167996,Pos:618,Strand:-,Chr:11,BL:BL23858
	ENSG00000064763,Pos:271,Strand:+,Chr:12,BL:BL19114	ENSG00000073060,Pos:995,Strand:-,Chr:12,BL:BL20301
____
Hypnc_BL65262	-2	>505.6	<505.6	#ENSG00000185046,Pos:755,Strand:-,Chr:12,BL:BL05527	ENSG00000139180,Pos:40,Strand:+,Chr:12,BL:BL15522
	ENSG00000185046,Pos:755,Strand:-,Chr:12,BL:BL05527	ENSG00000139180,Pos:40,Strand:+,Chr:12,BL:BL15522
____
Hypnc_BL51562	-3	>95.6	<4.9	#ENSG00000175352,Pos:228,Strand:-,Chr:11,BL:BL21909	ENSG00000166436,Pos:221,Strand:-,Chr:11,BL:BL15521	ENSG00000019485,Pos:390,Strand:+,Chr:11,BL:BL12626
	ENSG00000175352,Pos:228,Strand:-,Chr:11,BL:BL21909	ENSG00000166436,Pos:221,Strand:-,Chr:11,BL:BL15521	ENSG00000019485,Pos:390,Strand:+,Chr:11,BL:BL12626
	ENSG00000130768,Pos:390,Strand:+,Chr:1,BL:BL10041	ENSG00000197323,Pos:1027,Strand:-,Chr:1,BL:BL15521
	ENSG00000139351,Pos:771,Strand:-,Chr:12,BL:BL19379	ENSG00000136021,Pos:760,Strand:+,Chr:12,BL:BL06190	ENSG00000053702,Pos:20,Strand:-,Chr:12,BL:BL21909
____
Hypnc_BL49325	-3	>95.6	<4.9	#ENSG00000175352,Pos:228,Strand:-,Chr:11,BL:BL21909	ENSG00000166436,Pos:221,Strand:-,Chr:11,BL:BL15521	ENSG00000019485,Pos:390,Strand:+,Chr:11,BL:BL12626
	ENSG00000175352,Pos:228,Strand:-,Chr:11,BL:BL21909	ENSG00000166436,Pos:221,Strand:-,Chr:11,BL:BL15521	ENSG00000019485,Pos:390,Strand:+,Chr:11,BL:BL12626
	ENSG00000130768,Pos:390,Strand:+,Chr:1,BL:BL10041	ENSG00000197323,Pos:1027,Strand:-,Chr:1,BL:BL15521
	ENSG00000139351,Pos:771,Strand:-,Chr:12,BL:BL19379	ENSG00000136021,Pos:760,Strand:+,Chr:12,BL:BL06190	ENSG00000053702,Pos:20,Strand:-,Chr:12,BL:BL21909
____
Hypnc_BL82235	0	>100000000000.0	<100000000000.0	#No Syntheny found!
____
Hypnc_BL37430	-2	>30.4	<30.4	#ENSG00000030066,Pos:433,Strand:-,Chr:11,BL:BL06186	ENSG00000019485,Pos:390,Strand:+,Chr:11,BL:BL06189
	ENSG00000030066,Pos:433,Strand:-,Chr:11,BL:BL06186	ENSG00000019485,Pos:390,Strand:+,Chr:11,BL:BL06189
	ENSG00000205707,Pos:249,Strand:+,Chr:12,BL:BL21277	ENSG00000089116,Pos:885,Strand:-,Chr:12,BL:BL00881
____
Hypnc_BL66084	-2	>0.7	<0.7	#ENSG00000174444,Pos:340,Strand:-,Chr:15,BL:BL95280	ENSG00000174442,Pos:341,Strand:+,Chr:15,BL:BL14527
	ENSG00000174444,Pos:340,Strand:-,Chr:15,BL:BL95280	ENSG00000174442,Pos:341,Strand:+,Chr:15,BL:BL14527
	ENSG00000197020,Pos:622,Strand:-,Chr:19,BL:BL19381	ENSG00000197013,Pos:621,Strand:+,Chr:19,BL:BL09807
	ENSG00000197013,Pos:621,Strand:+,Chr:19,BL:BL19381	ENSG00000197020,Pos:622,Strand:-,Chr:19,BL:BL09807
	ENSG00000229676,Pos:629,Strand:+,Chr:19,BL:BL19381	ENSG00000197360,Pos:628,Strand:-,Chr:19,BL:BL09807
	ENSG00000197360,Pos:628,Strand:-,Chr:19,BL:BL19381	ENSG00000229676,Pos:629,Strand:+,Chr:19,BL:BL09807
	ENSG00000160229,Pos:612,Strand:+,Chr:19,BL:BL19381	ENSG00000188171,Pos:611,Strand:-,Chr:19,BL:BL09807
	ENSG00000142065,Pos:746,Strand:-,Chr:19,BL:BL19381	ENSG00000167635,Pos:745,Strand:+,Chr:19,BL:BL09807
	ENSG00000188171,Pos:611,Strand:-,Chr:19,BL:BL19381	ENSG00000160229,Pos:612,Strand:+,Chr:19,BL:BL09807
	ENSG00000256771,Pos:605,Strand:+,Chr:19,BL:BL19381	ENSG00000184635,Pos:606,Strand:+,Chr:19,BL:BL09807
	ENSG00000196081,Pos:634,Strand:-,Chr:19,BL:BL19381	ENSG00000183850,Pos:633,Strand:+,Chr:19,BL:BL09807
	ENSG00000182111,Pos:296,Strand:+,Chr:7,BL:BL19381	ENSG00000185177,Pos:295,Strand:-,Chr:7,BL:BL09807
	ENSG00000185177,Pos:295,Strand:-,Chr:7,BL:BL19381	ENSG00000182111,Pos:296,Strand:+,Chr:7,BL:BL09807
	ENSG00000167635,Pos:745,Strand:+,Chr:19,BL:BL19381	ENSG00000142065,Pos:746,Strand:-,Chr:19,BL:BL09807
	ENSG00000272602,Pos:1,Strand:+,Chr:4,BL:BL19381	ENSG00000250312,Pos:2,Strand:+,Chr:4,BL:BL09807
	ENSG00000183850,Pos:633,Strand:+,Chr:19,BL:BL19381	ENSG00000196081,Pos:634,Strand:-,Chr:19,BL:BL09807
	ENSG00000250312,Pos:2,Strand:+,Chr:4,BL:BL19381	ENSG00000272602,Pos:1,Strand:+,Chr:4,BL:BL09807
	ENSG00000198453,Pos:758,Strand:+,Chr:19,BL:BL19381	ENSG00000197050,Pos:759,Strand:+,Chr:19,BL:BL09807
	ENSG00000197050,Pos:759,Strand:+,Chr:19,BL:BL19381	ENSG00000198453,Pos:758,Strand:+,Chr:19,BL:BL09807
	ENSG00000182141,Pos:617,Strand:-,Chr:19,BL:BL19381	ENSG00000160352,Pos:615,Strand:+,Chr:19,BL:BL09807
	ENSG00000160352,Pos:615,Strand:+,Chr:19,BL:BL19381	ENSG00000182141,Pos:617,Strand:-,Chr:19,BL:BL09807
	ENSG00000277462,Pos:1993,Strand:-,Chr:1,BL:BL19381	ENSG00000196418,Pos:1995,Strand:-,Chr:1,BL:BL09807
	ENSG00000196418,Pos:1995,Strand:-,Chr:1,BL:BL19381	ENSG00000277462,Pos:1993,Strand:-,Chr:1,BL:BL09807
	ENSG00000197951,Pos:1396,Strand:+,Chr:19,BL:BL19381	ENSG00000127903,Pos:1398,Strand:-,Chr:19,BL:BL09807
	ENSG00000127903,Pos:1398,Strand:-,Chr:19,BL:BL19381	ENSG00000197951,Pos:1396,Strand:+,Chr:19,BL:BL09807
	ENSG00000167766,Pos:1261,Strand:-,Chr:19,BL:BL19381	ENSG00000189190,Pos:1263,Strand:-,Chr:19,BL:BL09807
	ENSG00000196150,Pos:682,Strand:-,Chr:8,BL:BL19381	ENSG00000147789,Pos:680,Strand:+,Chr:8,BL:BL09807
	ENSG00000147789,Pos:680,Strand:+,Chr:8,BL:BL19381	ENSG00000196150,Pos:682,Strand:-,Chr:8,BL:BL09807
	ENSG00000234284,Pos:854,Strand:+,Chr:5,BL:BL19381	ENSG00000198939,Pos:851,Strand:+,Chr:5,BL:BL09807
	ENSG00000223614,Pos:299,Strand:+,Chr:7,BL:BL19381	ENSG00000173041,Pos:302,Strand:-,Chr:7,BL:BL09807
	ENSG00000173041,Pos:302,Strand:-,Chr:7,BL:BL19381	ENSG00000223614,Pos:299,Strand:+,Chr:7,BL:BL09807
	ENSG00000198939,Pos:851,Strand:+,Chr:5,BL:BL19381	ENSG00000234284,Pos:854,Strand:+,Chr:5,BL:BL09807
	ENSG00000251247,Pos:756,Strand:+,Chr:19,BL:BL19381	ENSG00000254004,Pos:749,Strand:-,Chr:19,BL:BL09807
	ENSG00000254004,Pos:749,Strand:-,Chr:19,BL:BL19381	ENSG00000251247,Pos:756,Strand:+,Chr:19,BL:BL09807
	ENSG00000197134,Pos:625,Strand:+,Chr:19,BL:BL19381	ENSG00000197372,Pos:637,Strand:-,Chr:19,BL:BL09807
	ENSG00000197372,Pos:637,Strand:-,Chr:19,BL:BL19381	ENSG00000197134,Pos:625,Strand:+,Chr:19,BL:BL09807
	ENSG00000083828,Pos:1437,Strand:+,Chr:19,BL:BL19381	ENSG00000176293,Pos:1450,Strand:+,Chr:19,BL:BL09807
	ENSG00000176293,Pos:1450,Strand:+,Chr:19,BL:BL19381	ENSG00000083828,Pos:1437,Strand:+,Chr:19,BL:BL09807
	ENSG00000221923,Pos:1255,Strand:+,Chr:19,BL:BL19381	ENSG00000130844,Pos:1287,Strand:+,Chr:19,BL:BL09807
	ENSG00000130844,Pos:1287,Strand:+,Chr:19,BL:BL19381	ENSG00000221923,Pos:1255,Strand:+,Chr:19,BL:BL09807
	ENSG00000198393,Pos:1029,Strand:+,Chr:12,BL:BL19381	ENSG00000179195,Pos:991,Strand:+,Chr:12,BL:BL09807
	ENSG00000179195,Pos:991,Strand:+,Chr:12,BL:BL19381	ENSG00000198393,Pos:1029,Strand:+,Chr:12,BL:BL09807
	ENSG00000184635,Pos:606,Strand:+,Chr:19,BL:BL19381	ENSG00000256771,Pos:605,Strand:+,Chr:19,BL:BL09807	ENSG00000160111,Pos:505,Strand:-,Chr:19,BL:BL17924
	ENSG00000189190,Pos:1263,Strand:-,Chr:19,BL:BL19381	ENSG00000167766,Pos:1261,Strand:-,Chr:19,BL:BL09807	ENSG00000104852,Pos:1129,Strand:+,Chr:19,BL:BL03342
	ENSG00000196437,Pos:766,Strand:-,Chr:19,BL:BL19381	ENSG00000237440,Pos:610,Strand:-,Chr:19,BL:BL09807
	ENSG00000237440,Pos:610,Strand:-,Chr:19,BL:BL19381	ENSG00000196437,Pos:766,Strand:-,Chr:19,BL:BL09807
	ENSG00000147117,Pos:193,Strand:+,Chr:0,BL:BL19381	ENSG00000063587,Pos:775,Strand:+,Chr:0,BL:BL09807
	ENSG00000063587,Pos:775,Strand:+,Chr:0,BL:BL19381	ENSG00000147117,Pos:193,Strand:+,Chr:0,BL:BL09807
	ENSG00000181450,Pos:1882,Strand:+,Chr:1,BL:BL19381	ENSG00000125945,Pos:301,Strand:-,Chr:1,BL:BL09807
	ENSG00000125945,Pos:301,Strand:-,Chr:1,BL:BL19381	ENSG00000181450,Pos:1882,Strand:+,Chr:1,BL:BL09807
____
Hypnc_BL68479	-2	>3.5	<3.5	#ENSG00000163462,Pos:1313,Strand:+,Chr:1,BL:BL23703	ENSG00000169242,Pos:1308,Strand:+,Chr:1,BL:BL10164
	ENSG00000163462,Pos:1313,Strand:+,Chr:1,BL:BL23703	ENSG00000169242,Pos:1308,Strand:+,Chr:1,BL:BL10164
	ENSG00000184349,Pos:361,Strand:-,Chr:5,BL:BL10164	ENSG00000113441,Pos:347,Strand:+,Chr:5,BL:BL18782
	ENSG00000113273,Pos:287,Strand:-,Chr:5,BL:BL18781	ENSG00000164307,Pos:345,Strand:-,Chr:5,BL:BL18782
	ENSG00000156413,Pos:177,Strand:-,Chr:19,BL:BL34205	ENSG00000099617,Pos:46,Strand:+,Chr:19,BL:BL10164
	ENSG00000152503,Pos:383,Strand:-,Chr:5,BL:BL23703	ENSG00000172901,Pos:393,Strand:+,Chr:5,BL:BL18782	ENSG00000183876,Pos:676,Strand:-,Chr:5,BL:BL18781
	ENSG00000116350,Pos:408,Strand:-,Chr:1,BL:BL00591	ENSG00000243364,Pos:1305,Strand:+,Chr:1,BL:BL10164
____
Hypnc_BL39635	-2	>0.7	<0.7	#ENSG00000160339,Pos:687,Strand:+,Chr:9,BL:BL30859	ENSG00000085265,Pos:688,Strand:-,Chr:9,BL:BL02136
	ENSG00000160339,Pos:687,Strand:+,Chr:9,BL:BL30859	ENSG00000085265,Pos:688,Strand:-,Chr:9,BL:BL02136
	ENSG00000085265,Pos:688,Strand:-,Chr:9,BL:BL30859	ENSG00000160339,Pos:687,Strand:+,Chr:9,BL:BL02136
	ENSG00000142002,Pos:156,Strand:-,Chr:19,BL:BL05798	ENSG00000064961,Pos:117,Strand:+,Chr:19,BL:BL07000
	ENSG00000074603,Pos:329,Strand:-,Chr:15,BL:BL05798	ENSG00000140382,Pos:445,Strand:+,Chr:15,BL:BL07000
	ENSG00000142748,Pos:378,Strand:-,Chr:1,BL:BL30859	ENSG00000171819,Pos:141,Strand:+,Chr:1,BL:BL02136
	ENSG00000171819,Pos:141,Strand:+,Chr:1,BL:BL30859	ENSG00000142748,Pos:378,Strand:-,Chr:1,BL:BL02136	ENSG00000143303,Pos:1365,Strand:+,Chr:1,BL:BL33749
____
Hypnc_BL23696	-4	>116.9	<0.7	#ENSG00000182511,Pos:558,Strand:+,Chr:15,BL:BL05792	ENSG00000184508,Pos:560,Strand:-,Chr:15,BL:BL07005	ENSG00000103647,Pos:356,Strand:+,Chr:15,BL:BL07001	ENSG00000140350,Pos:357,Strand:-,Chr:15,BL:BL16311
	ENSG00000106789,Pos:370,Strand:-,Chr:9,BL:BL07001	ENSG00000136938,Pos:367,Strand:+,Chr:9,BL:BL16311
	ENSG00000182511,Pos:558,Strand:+,Chr:15,BL:BL05792	ENSG00000184508,Pos:560,Strand:-,Chr:15,BL:BL07005	ENSG00000103647,Pos:356,Strand:+,Chr:15,BL:BL07001	ENSG00000140350,Pos:357,Strand:-,Chr:15,BL:BL16311
	ENSG00000141698,Pos:630,Strand:-,Chr:17,BL:BL30431	ENSG00000167549,Pos:399,Strand:-,Chr:17,BL:BL07001
____
Hypnc_BL80138	-3	>1.0	<0.7	#ENSG00000118816,Pos:365,Strand:-,Chr:4,BL:BL15606	ENSG00000138758,Pos:364,Strand:+,Chr:4,BL:BL19246	ENSG00000138764,Pos:366,Strand:+,Chr:4,BL:BL00664
	ENSG00000118816,Pos:365,Strand:-,Chr:4,BL:BL15606	ENSG00000138758,Pos:364,Strand:+,Chr:4,BL:BL19246	ENSG00000138764,Pos:366,Strand:+,Chr:4,BL:BL00664
	ENSG00000118816,Pos:365,Strand:-,Chr:4,BL:BL00664	ENSG00000138764,Pos:366,Strand:+,Chr:4,BL:BL15606	ENSG00000164022,Pos:485,Strand:+,Chr:4,BL:BL28061
	ENSG00000205089,Pos:456,Strand:+,Chr:5,BL:BL00664	ENSG00000164402,Pos:457,Strand:-,Chr:5,BL:BL19246	ENSG00000113328,Pos:750,Strand:+,Chr:5,BL:BL15606
	ENSG00000113328,Pos:750,Strand:+,Chr:5,BL:BL00664	ENSG00000205089,Pos:456,Strand:+,Chr:5,BL:BL15606
____
Hypnc_BL88718	-3	>1.0	<0.7	#ENSG00000118816,Pos:365,Strand:-,Chr:4,BL:BL15606	ENSG00000138758,Pos:364,Strand:+,Chr:4,BL:BL19246	ENSG00000138764,Pos:366,Strand:+,Chr:4,BL:BL00664
	ENSG00000118816,Pos:365,Strand:-,Chr:4,BL:BL15606	ENSG00000138758,Pos:364,Strand:+,Chr:4,BL:BL19246	ENSG00000138764,Pos:366,Strand:+,Chr:4,BL:BL00664
	ENSG00000118816,Pos:365,Strand:-,Chr:4,BL:BL00664	ENSG00000138764,Pos:366,Strand:+,Chr:4,BL:BL15606	ENSG00000164022,Pos:485,Strand:+,Chr:4,BL:BL28061
	ENSG00000205089,Pos:456,Strand:+,Chr:5,BL:BL00664	ENSG00000164402,Pos:457,Strand:-,Chr:5,BL:BL19246	ENSG00000113328,Pos:750,Strand:+,Chr:5,BL:BL15606
	ENSG00000113328,Pos:750,Strand:+,Chr:5,BL:BL00664	ENSG00000205089,Pos:456,Strand:+,Chr:5,BL:BL15606
____
Hypnc_BL76750	-3	>1.0	<0.7	#ENSG00000118816,Pos:365,Strand:-,Chr:4,BL:BL15606	ENSG00000138758,Pos:364,Strand:+,Chr:4,BL:BL19246	ENSG00000138764,Pos:366,Strand:+,Chr:4,BL:BL00664
	ENSG00000118816,Pos:365,Strand:-,Chr:4,BL:BL15606	ENSG00000138758,Pos:364,Strand:+,Chr:4,BL:BL19246	ENSG00000138764,Pos:366,Strand:+,Chr:4,BL:BL00664
	ENSG00000118816,Pos:365,Strand:-,Chr:4,BL:BL00664	ENSG00000138764,Pos:366,Strand:+,Chr:4,BL:BL15606	ENSG00000164022,Pos:485,Strand:+,Chr:4,BL:BL28061
	ENSG00000205089,Pos:456,Strand:+,Chr:5,BL:BL00664	ENSG00000164402,Pos:457,Strand:-,Chr:5,BL:BL19246	ENSG00000113328,Pos:750,Strand:+,Chr:5,BL:BL15606
	ENSG00000113328,Pos:750,Strand:+,Chr:5,BL:BL00664	ENSG00000205089,Pos:456,Strand:+,Chr:5,BL:BL15606
____
Hypnc_BL83346	-2	>79.9	<79.9	#ENSG00000169621,Pos:327,Strand:+,Chr:2,BL:BL24005	ENSG00000168894,Pos:440,Strand:+,Chr:2,BL:BL19243
	ENSG00000169621,Pos:327,Strand:+,Chr:2,BL:BL24005	ENSG00000168894,Pos:440,Strand:+,Chr:2,BL:BL19243
	ENSG00000120329,Pos:590,Strand:-,Chr:5,BL:BL11528	ENSG00000198961,Pos:364,Strand:-,Chr:5,BL:BL19243
	ENSG00000101292,Pos:90,Strand:-,Chr:20,BL:BL24005	ENSG00000149679,Pos:493,Strand:-,Chr:20,BL:BL24480
____
Hypnc_BL83347	-2	>79.9	<79.9	#ENSG00000169621,Pos:327,Strand:+,Chr:2,BL:BL24005	ENSG00000168894,Pos:440,Strand:+,Chr:2,BL:BL19243
	ENSG00000169621,Pos:327,Strand:+,Chr:2,BL:BL24005	ENSG00000168894,Pos:440,Strand:+,Chr:2,BL:BL19243
	ENSG00000120329,Pos:590,Strand:-,Chr:5,BL:BL11528	ENSG00000198961,Pos:364,Strand:-,Chr:5,BL:BL19243
	ENSG00000101292,Pos:90,Strand:-,Chr:20,BL:BL24005	ENSG00000149679,Pos:493,Strand:-,Chr:20,BL:BL24480
____
Hypnc_BL51940	-4	>139.4	<15.6	#ENSG00000198301,Pos:351,Strand:-,Chr:4,BL:BL11283	ENSG00000109193,Pos:294,Strand:-,Chr:4,BL:BL14209	ENSG00000181004,Pos:549,Strand:+,Chr:4,BL:BL87152	ENSG00000151014,Pos:571,Strand:+,Chr:4,BL:BL06274
	ENSG00000128310,Pos:266,Strand:+,Chr:22,BL:BL05910	ENSG00000130540,Pos:375,Strand:-,Chr:22,BL:BL14209
	ENSG00000198301,Pos:351,Strand:-,Chr:4,BL:BL11283	ENSG00000109193,Pos:294,Strand:-,Chr:4,BL:BL14209	ENSG00000181004,Pos:549,Strand:+,Chr:4,BL:BL87152	ENSG00000151014,Pos:571,Strand:+,Chr:4,BL:BL06274
____
Hypnc_BL43144	-2	>25.5	<25.5	#ENSG00000164124,Pos:654,Strand:+,Chr:4,BL:BL97406	ENSG00000198589,Pos:618,Strand:-,Chr:4,BL:BL03475
	ENSG00000164124,Pos:654,Strand:+,Chr:4,BL:BL97406	ENSG00000198589,Pos:618,Strand:-,Chr:4,BL:BL03475
	ENSG00000164124,Pos:654,Strand:+,Chr:4,BL:BL97410	ENSG00000164305,Pos:724,Strand:-,Chr:4,BL:BL21031
	ENSG00000116996,Pos:1958,Strand:-,Chr:1,BL:BL19244	ENSG00000173212,Pos:1042,Strand:+,Chr:1,BL:BL00663
____
Hypnc_BL36566	-2	>17.7	<17.7	#ENSG00000140398,Pos:425,Strand:+,Chr:15,BL:BL13114	ENSG00000166411,Pos:450,Strand:+,Chr:15,BL:BL82618
	ENSG00000140398,Pos:425,Strand:+,Chr:15,BL:BL13114	ENSG00000166411,Pos:450,Strand:+,Chr:15,BL:BL82618
	ENSG00000143457,Pos:1156,Strand:-,Chr:1,BL:BL22352	ENSG00000174348,Pos:696,Strand:+,Chr:1,BL:BL96434
____
Hypnc_BL90486	-3	>368.7	<30.4	#ENSG00000143382,Pos:1153,Strand:+,Chr:1,BL:BL20426	ENSG00000225556,Pos:1196,Strand:-,Chr:1,BL:BL04631	ENSG00000162769,Pos:1812,Strand:+,Chr:1,BL:BL22559
	ENSG00000187720,Pos:369,Strand:+,Chr:15,BL:BL20426	ENSG00000205502,Pos:290,Strand:-,Chr:15,BL:BL04631
	ENSG00000168803,Pos:164,Strand:+,Chr:15,BL:BL11174	ENSG00000198535,Pos:289,Strand:+,Chr:15,BL:BL04631
	ENSG00000143382,Pos:1153,Strand:+,Chr:1,BL:BL20426	ENSG00000225556,Pos:1196,Strand:-,Chr:1,BL:BL04631	ENSG00000162769,Pos:1812,Strand:+,Chr:1,BL:BL22559
____
Hypnc_BL90874	-2	>30.4	<30.4	#ENSG00000225556,Pos:1196,Strand:-,Chr:1,BL:BL13109	ENSG00000143382,Pos:1153,Strand:+,Chr:1,BL:BL20426
	ENSG00000225556,Pos:1196,Strand:-,Chr:1,BL:BL13109	ENSG00000143382,Pos:1153,Strand:+,Chr:1,BL:BL20426
	ENSG00000205502,Pos:290,Strand:-,Chr:15,BL:BL13109	ENSG00000187720,Pos:369,Strand:+,Chr:15,BL:BL20426
	ENSG00000104093,Pos:234,Strand:-,Chr:15,BL:BL16780	ENSG00000198535,Pos:289,Strand:+,Chr:15,BL:BL13109	ENSG00000168803,Pos:164,Strand:+,Chr:15,BL:BL11174
____
Hypnc_BL69055	-2	>0.7	<0.7	#ENSG00000169570,Pos:397,Strand:-,Chr:5,BL:BL04630	ENSG00000172869,Pos:398,Strand:+,Chr:5,BL:BL16780
	ENSG00000169570,Pos:397,Strand:-,Chr:5,BL:BL04630	ENSG00000172869,Pos:398,Strand:+,Chr:5,BL:BL16780
	ENSG00000041357,Pos:457,Strand:+,Chr:15,BL:BL06566	ENSG00000169783,Pos:446,Strand:-,Chr:15,BL:BL14929
	ENSG00000169783,Pos:446,Strand:-,Chr:15,BL:BL03731	ENSG00000104093,Pos:234,Strand:-,Chr:15,BL:BL16780
____
Hypnc_BL46984	-2	>7.8	<7.8	#ENSG00000041357,Pos:457,Strand:+,Chr:15,BL:BL06566	ENSG00000169783,Pos:446,Strand:-,Chr:15,BL:BL03731
	ENSG00000041357,Pos:457,Strand:+,Chr:15,BL:BL06566	ENSG00000169783,Pos:446,Strand:-,Chr:15,BL:BL03731
	ENSG00000129625,Pos:377,Strand:-,Chr:5,BL:BL00982	ENSG00000169570,Pos:397,Strand:-,Chr:5,BL:BL04630
	ENSG00000115255,Pos:55,Strand:+,Chr:19,BL:BL00982	ENSG00000220008,Pos:84,Strand:-,Chr:19,BL:BL14929
____
Hypnc_BL46981	-2	>7.8	<7.8	#ENSG00000041357,Pos:457,Strand:+,Chr:15,BL:BL06566	ENSG00000169783,Pos:446,Strand:-,Chr:15,BL:BL03731
	ENSG00000041357,Pos:457,Strand:+,Chr:15,BL:BL06566	ENSG00000169783,Pos:446,Strand:-,Chr:15,BL:BL03731
	ENSG00000129625,Pos:377,Strand:-,Chr:5,BL:BL00982	ENSG00000169570,Pos:397,Strand:-,Chr:5,BL:BL04630
	ENSG00000115255,Pos:55,Strand:+,Chr:19,BL:BL00982	ENSG00000220008,Pos:84,Strand:-,Chr:19,BL:BL14929
____
Hypnc_BL46989	-2	>7.8	<7.8	#ENSG00000041357,Pos:457,Strand:+,Chr:15,BL:BL06566	ENSG00000169783,Pos:446,Strand:-,Chr:15,BL:BL14929
	ENSG00000041357,Pos:457,Strand:+,Chr:15,BL:BL06566	ENSG00000169783,Pos:446,Strand:-,Chr:15,BL:BL14929
	ENSG00000115255,Pos:55,Strand:+,Chr:19,BL:BL00982	ENSG00000220008,Pos:84,Strand:-,Chr:19,BL:BL14929
	ENSG00000178015,Pos:337,Strand:+,Chr:5,BL:BL22351	ENSG00000129625,Pos:377,Strand:-,Chr:5,BL:BL00982
____
Hypnc_BL11477	-2	>0.7	<0.7	#ENSG00000198848,Pos:518,Strand:-,Chr:16,BL:BL04634	ENSG00000159398,Pos:519,Strand:-,Chr:16,BL:BL14381
	ENSG00000198848,Pos:518,Strand:-,Chr:16,BL:BL04634	ENSG00000159398,Pos:519,Strand:-,Chr:16,BL:BL14381
	ENSG00000172824,Pos:597,Strand:+,Chr:16,BL:BL04634	ENSG00000172828,Pos:596,Strand:+,Chr:16,BL:BL14381
	ENSG00000172828,Pos:596,Strand:+,Chr:16,BL:BL04634	ENSG00000172824,Pos:597,Strand:+,Chr:16,BL:BL14381
	ENSG00000159398,Pos:519,Strand:-,Chr:16,BL:BL04634	ENSG00000198848,Pos:518,Strand:-,Chr:16,BL:BL14381
	ENSG00000178015,Pos:337,Strand:+,Chr:5,BL:BL22351	ENSG00000129625,Pos:377,Strand:-,Chr:5,BL:BL00982
	ENSG00000087085,Pos:546,Strand:-,Chr:7,BL:BL04634	ENSG00000105854,Pos:455,Strand:-,Chr:7,BL:BL10239
	ENSG00000087085,Pos:546,Strand:-,Chr:7,BL:BL14381	ENSG00000105852,Pos:454,Strand:-,Chr:7,BL:BL10239
____
Hypnc_BL79921	-2	>61.5	<61.5	#ENSG00000140557,Pos:568,Strand:+,Chr:15,BL:BL11481	ENSG00000172349,Pos:481,Strand:+,Chr:15,BL:BL24132
	ENSG00000140557,Pos:568,Strand:+,Chr:15,BL:BL11481	ENSG00000172349,Pos:481,Strand:+,Chr:15,BL:BL24132
	ENSG00000111728,Pos:242,Strand:-,Chr:12,BL:BL11481	ENSG00000060140,Pos:152,Strand:-,Chr:12,BL:BL06564
	ENSG00000124299,Pos:667,Strand:-,Chr:19,BL:BL06563	ENSG00000130299,Pos:520,Strand:+,Chr:19,BL:BL20428
	ENSG00000113532,Pos:353,Strand:-,Chr:5,BL:BL11481	ENSG00000133401,Pos:88,Strand:+,Chr:5,BL:BL24132
____
Hypnc_BL14939	-3	>275.1	<61.5	#ENSG00000140557,Pos:568,Strand:+,Chr:15,BL:BL11481	ENSG00000172349,Pos:481,Strand:+,Chr:15,BL:BL24132	ENSG00000175344,Pos:54,Strand:+,Chr:15,BL:BL19524
	ENSG00000111728,Pos:242,Strand:-,Chr:12,BL:BL11481	ENSG00000060140,Pos:152,Strand:-,Chr:12,BL:BL06564
	ENSG00000113532,Pos:353,Strand:-,Chr:5,BL:BL11481	ENSG00000133401,Pos:88,Strand:+,Chr:5,BL:BL24132
	ENSG00000140557,Pos:568,Strand:+,Chr:15,BL:BL11481	ENSG00000172349,Pos:481,Strand:+,Chr:15,BL:BL24132	ENSG00000175344,Pos:54,Strand:+,Chr:15,BL:BL19524
____
Hypnc_BL86008	-2	>76.4	<76.4	#ENSG00000117971,Pos:460,Strand:-,Chr:15,BL:BL00981	ENSG00000140557,Pos:568,Strand:+,Chr:15,BL:BL11481
	ENSG00000117971,Pos:460,Strand:-,Chr:15,BL:BL00981	ENSG00000140557,Pos:568,Strand:+,Chr:15,BL:BL11481
	ENSG00000169684,Pos:458,Strand:+,Chr:15,BL:BL00981	ENSG00000175344,Pos:54,Strand:+,Chr:15,BL:BL19524
	ENSG00000080644,Pos:459,Strand:-,Chr:15,BL:BL00981	ENSG00000166664,Pos:43,Strand:-,Chr:15,BL:BL19524
____
Hypnc_BL60987	-2	>76.4	<76.4	#ENSG00000117971,Pos:460,Strand:-,Chr:15,BL:BL00981	ENSG00000140557,Pos:568,Strand:+,Chr:15,BL:BL11481
	ENSG00000117971,Pos:460,Strand:-,Chr:15,BL:BL00981	ENSG00000140557,Pos:568,Strand:+,Chr:15,BL:BL11481
	ENSG00000169684,Pos:458,Strand:+,Chr:15,BL:BL00981	ENSG00000175344,Pos:54,Strand:+,Chr:15,BL:BL19524
	ENSG00000080644,Pos:459,Strand:-,Chr:15,BL:BL00981	ENSG00000166664,Pos:43,Strand:-,Chr:15,BL:BL19524
____
Hypnc_BL44820	-2	>76.4	<76.4	#ENSG00000117971,Pos:460,Strand:-,Chr:15,BL:BL00981	ENSG00000140557,Pos:568,Strand:+,Chr:15,BL:BL11481
	ENSG00000117971,Pos:460,Strand:-,Chr:15,BL:BL00981	ENSG00000140557,Pos:568,Strand:+,Chr:15,BL:BL11481
	ENSG00000169684,Pos:458,Strand:+,Chr:15,BL:BL00981	ENSG00000175344,Pos:54,Strand:+,Chr:15,BL:BL19524
	ENSG00000080644,Pos:459,Strand:-,Chr:15,BL:BL00981	ENSG00000166664,Pos:43,Strand:-,Chr:15,BL:BL19524
____
Hypnc_BL49943	-3	>59.8	<12.0	#ENSG00000170049,Pos:200,Strand:-,Chr:17,BL:BL02100	ENSG00000125434,Pos:217,Strand:-,Chr:17,BL:BL95317	ENSG00000180787,Pos:106,Strand:+,Chr:17,BL:BL21552
	ENSG00000053371,Pos:250,Strand:-,Chr:1,BL:BL02100	ENSG00000162461,Pos:208,Strand:+,Chr:1,BL:BL95317	ENSG00000125945,Pos:301,Strand:-,Chr:1,BL:BL21552
	ENSG00000170049,Pos:200,Strand:-,Chr:17,BL:BL02100	ENSG00000125434,Pos:217,Strand:-,Chr:17,BL:BL95317	ENSG00000180787,Pos:106,Strand:+,Chr:17,BL:BL21552
	ENSG00000179195,Pos:991,Strand:+,Chr:12,BL:BL21552	ENSG00000127337,Pos:651,Strand:+,Chr:12,BL:BL21555
	ENSG00000147789,Pos:680,Strand:+,Chr:8,BL:BL21552	ENSG00000104756,Pos:166,Strand:-,Chr:8,BL:BL19798
	ENSG00000069424,Pos:81,Strand:+,Chr:1,BL:BL02100	ENSG00000162461,Pos:208,Strand:+,Chr:1,BL:BL95316	ENSG00000181450,Pos:1882,Strand:+,Chr:1,BL:BL21552
____
Hypnc_BL45632	-2	>0.7	<0.7	#ENSG00000185565,Pos:609,Strand:-,Chr:3,BL:BL38892	ENSG00000144847,Pos:610,Strand:-,Chr:3,BL:BL09454
	ENSG00000185565,Pos:609,Strand:-,Chr:3,BL:BL38892	ENSG00000144847,Pos:610,Strand:-,Chr:3,BL:BL09454
	ENSG00000132326,Pos:1208,Strand:-,Chr:2,BL:BL13206	ENSG00000204120,Pos:1162,Strand:+,Chr:2,BL:BL02098
	ENSG00000149564,Pos:1250,Strand:-,Chr:11,BL:BL09454	ENSG00000165478,Pos:1254,Strand:-,Chr:11,BL:BL13387	ENSG00000182667,Pos:1299,Strand:+,Chr:11,BL:BL38892
	ENSG00000183715,Pos:1300,Strand:-,Chr:11,BL:BL38892	ENSG00000019102,Pos:1249,Strand:-,Chr:11,BL:BL09454
	ENSG00000188175,Pos:441,Strand:-,Chr:7,BL:BL13387	ENSG00000146830,Pos:537,Strand:-,Chr:7,BL:BL02098
	ENSG00000172260,Pos:793,Strand:-,Chr:1,BL:BL38892	ENSG00000243284,Pos:1418,Strand:-,Chr:1,BL:BL09454	ENSG00000049246,Pos:103,Strand:+,Chr:1,BL:BL13206
____
Hypnc_BL90133	-2	>0.7	<0.7	#ENSG00000185565,Pos:609,Strand:-,Chr:3,BL:BL38892	ENSG00000144847,Pos:610,Strand:-,Chr:3,BL:BL09454
	ENSG00000185565,Pos:609,Strand:-,Chr:3,BL:BL38892	ENSG00000144847,Pos:610,Strand:-,Chr:3,BL:BL09454
	ENSG00000132326,Pos:1208,Strand:-,Chr:2,BL:BL13206	ENSG00000204120,Pos:1162,Strand:+,Chr:2,BL:BL02098
	ENSG00000149564,Pos:1250,Strand:-,Chr:11,BL:BL09454	ENSG00000165478,Pos:1254,Strand:-,Chr:11,BL:BL13387	ENSG00000182667,Pos:1299,Strand:+,Chr:11,BL:BL38892
	ENSG00000183715,Pos:1300,Strand:-,Chr:11,BL:BL38892	ENSG00000019102,Pos:1249,Strand:-,Chr:11,BL:BL09454
	ENSG00000188175,Pos:441,Strand:-,Chr:7,BL:BL13387	ENSG00000146830,Pos:537,Strand:-,Chr:7,BL:BL02098
	ENSG00000172260,Pos:793,Strand:-,Chr:1,BL:BL38892	ENSG00000243284,Pos:1418,Strand:-,Chr:1,BL:BL09454	ENSG00000049246,Pos:103,Strand:+,Chr:1,BL:BL13206
____
Hypnc_BL90128	-2	>0.7	<0.7	#ENSG00000185565,Pos:609,Strand:-,Chr:3,BL:BL38892	ENSG00000144847,Pos:610,Strand:-,Chr:3,BL:BL09454
	ENSG00000185565,Pos:609,Strand:-,Chr:3,BL:BL38892	ENSG00000144847,Pos:610,Strand:-,Chr:3,BL:BL09454
	ENSG00000132326,Pos:1208,Strand:-,Chr:2,BL:BL13206	ENSG00000204120,Pos:1162,Strand:+,Chr:2,BL:BL02098
	ENSG00000149564,Pos:1250,Strand:-,Chr:11,BL:BL09454	ENSG00000165478,Pos:1254,Strand:-,Chr:11,BL:BL13387	ENSG00000182667,Pos:1299,Strand:+,Chr:11,BL:BL38892
	ENSG00000183715,Pos:1300,Strand:-,Chr:11,BL:BL38892	ENSG00000019102,Pos:1249,Strand:-,Chr:11,BL:BL09454
	ENSG00000188175,Pos:441,Strand:-,Chr:7,BL:BL13387	ENSG00000146830,Pos:537,Strand:-,Chr:7,BL:BL02098
	ENSG00000172260,Pos:793,Strand:-,Chr:1,BL:BL38892	ENSG00000243284,Pos:1418,Strand:-,Chr:1,BL:BL09454	ENSG00000049246,Pos:103,Strand:+,Chr:1,BL:BL13206
____
Hypnc_BL43989	-2	>103.2	<103.2	#ENSG00000180353,Pos:639,Strand:-,Chr:3,BL:BL09781	ENSG00000175093,Pos:785,Strand:+,Chr:3,BL:BL13209
	ENSG00000180353,Pos:639,Strand:-,Chr:3,BL:BL09781	ENSG00000175093,Pos:785,Strand:+,Chr:3,BL:BL13209
	ENSG00000085733,Pos:860,Strand:+,Chr:11,BL:BL09781	ENSG00000134574,Pos:415,Strand:+,Chr:11,BL:BL16006
____
Hypnc_BL77817	-2	>356.4	<356.4	#ENSG00000091317,Pos:135,Strand:-,Chr:3,BL:BL09084	ENSG00000180353,Pos:639,Strand:-,Chr:3,BL:BL09781
	ENSG00000091317,Pos:135,Strand:-,Chr:3,BL:BL09084	ENSG00000180353,Pos:639,Strand:-,Chr:3,BL:BL09781
	ENSG00000080371,Pos:669,Strand:+,Chr:12,BL:BL09786	ENSG00000111669,Pos:79,Strand:+,Chr:12,BL:BL06678
____
Hypnc_BL43281	-2	>1.4	<1.4	#ENSG00000170293,Pos:133,Strand:+,Chr:3,BL:BL14799	ENSG00000091317,Pos:135,Strand:-,Chr:3,BL:BL09084
	ENSG00000170293,Pos:133,Strand:+,Chr:3,BL:BL14799	ENSG00000091317,Pos:135,Strand:-,Chr:3,BL:BL09084
	ENSG00000183723,Pos:586,Strand:-,Chr:16,BL:BL14799	ENSG00000102934,Pos:545,Strand:-,Chr:16,BL:BL09084
	ENSG00000102934,Pos:545,Strand:-,Chr:16,BL:BL14799	ENSG00000183723,Pos:586,Strand:-,Chr:16,BL:BL09084
	ENSG00000091317,Pos:135,Strand:-,Chr:3,BL:BL14799	ENSG00000170293,Pos:133,Strand:+,Chr:3,BL:BL09084	ENSG00000180353,Pos:639,Strand:-,Chr:3,BL:BL09781
____
Hypnc_BL52150	-2	>240.4	<240.4	#ENSG00000162139,Pos:917,Strand:+,Chr:11,BL:BL00535	ENSG00000134955,Pos:1257,Strand:+,Chr:11,BL:BL14465
	ENSG00000162139,Pos:917,Strand:+,Chr:11,BL:BL00535	ENSG00000134955,Pos:1257,Strand:+,Chr:11,BL:BL14465
____
Hypnc_BL91481	-4	>371.0	<118.1	#ENSG00000025434,Pos:417,Strand:+,Chr:11,BL:BL09785	ENSG00000133816,Pos:250,Strand:+,Chr:11,BL:BL23627	ENSG00000177156,Pos:31,Strand:+,Chr:11,BL:BL11902	ENSG00000175567,Pos:904,Strand:-,Chr:11,BL:BL09078
	ENSG00000025434,Pos:417,Strand:+,Chr:11,BL:BL09785	ENSG00000133816,Pos:250,Strand:+,Chr:11,BL:BL23627	ENSG00000177156,Pos:31,Strand:+,Chr:11,BL:BL11902	ENSG00000175567,Pos:904,Strand:-,Chr:11,BL:BL09078
	ENSG00000131408,Pos:1179,Strand:+,Chr:19,BL:BL09785	ENSG00000105401,Pos:314,Strand:-,Chr:19,BL:BL00538
____
Hypnc_BL83741	-4	>154.5	<29.7	#ENSG00000130724,Pos:1473,Strand:-,Chr:19,BL:BL23964	ENSG00000129990,Pos:1341,Strand:-,Chr:19,BL:BL04134	ENSG00000074219,Pos:1137,Strand:-,Chr:19,BL:BL24276	ENSG00000131408,Pos:1179,Strand:+,Chr:19,BL:BL05413
	ENSG00000130724,Pos:1473,Strand:-,Chr:19,BL:BL23964	ENSG00000129990,Pos:1341,Strand:-,Chr:19,BL:BL04134	ENSG00000074219,Pos:1137,Strand:-,Chr:19,BL:BL24276	ENSG00000131408,Pos:1179,Strand:+,Chr:19,BL:BL05413
	ENSG00000187079,Pos:252,Strand:+,Chr:11,BL:BL24276	ENSG00000025434,Pos:417,Strand:+,Chr:11,BL:BL05413	ENSG00000149043,Pos:62,Strand:+,Chr:11,BL:BL04134
	ENSG00000148488,Pos:82,Strand:-,Chr:10,BL:BL02597	ENSG00000107815,Pos:520,Strand:+,Chr:10,BL:BL05417
	ENSG00000111728,Pos:242,Strand:-,Chr:12,BL:BL02597	ENSG00000197905,Pos:25,Strand:+,Chr:12,BL:BL24276	ENSG00000067715,Pos:688,Strand:+,Chr:12,BL:BL04134	ENSG00000012504,Pos:762,Strand:+,Chr:12,BL:BL05413
____
Hypnc_BL54975	-2	>26.9	<26.9	#ENSG00000170456,Pos:280,Strand:-,Chr:12,BL:BL04133	ENSG00000111728,Pos:242,Strand:-,Chr:12,BL:BL02597
	ENSG00000170456,Pos:280,Strand:-,Chr:12,BL:BL04133	ENSG00000111728,Pos:242,Strand:-,Chr:12,BL:BL02597
	ENSG00000113296,Pos:296,Strand:+,Chr:5,BL:BL30780	ENSG00000113532,Pos:353,Strand:-,Chr:5,BL:BL02597
	ENSG00000066382,Pos:334,Strand:-,Chr:11,BL:BL11900	ENSG00000184014,Pos:230,Strand:-,Chr:11,BL:BL04133
	ENSG00000148488,Pos:82,Strand:-,Chr:10,BL:BL02597	ENSG00000107815,Pos:520,Strand:+,Chr:10,BL:BL05417
	ENSG00000167646,Pos:1340,Strand:-,Chr:19,BL:BL23626	ENSG00000105664,Pos:570,Strand:-,Chr:19,BL:BL30780
____
Hypnc_BL36419	-4	>162.1	<2.1	#ENSG00000162341,Pos:849,Strand:+,Chr:11,BL:BL08177	ENSG00000110092,Pos:852,Strand:+,Chr:11,BL:BL09783	ENSG00000175591,Pos:893,Strand:+,Chr:11,BL:BL39533	ENSG00000166840,Pos:543,Strand:+,Chr:11,BL:BL23629
	ENSG00000125945,Pos:301,Strand:-,Chr:1,BL:BL10636	ENSG00000169403,Pos:393,Strand:-,Chr:1,BL:BL39533
	ENSG00000147117,Pos:193,Strand:+,Chr:0,BL:BL10636	ENSG00000186912,Pos:355,Strand:-,Chr:0,BL:BL39533
	ENSG00000181450,Pos:1882,Strand:+,Chr:1,BL:BL10636	ENSG00000143851,Pos:1696,Strand:-,Chr:1,BL:BL11901
	ENSG00000110786,Pos:301,Strand:-,Chr:11,BL:BL11901	ENSG00000149124,Pos:541,Strand:-,Chr:11,BL:BL23629
	ENSG00000162341,Pos:849,Strand:+,Chr:11,BL:BL08177	ENSG00000110092,Pos:852,Strand:+,Chr:11,BL:BL09783	ENSG00000175591,Pos:893,Strand:+,Chr:11,BL:BL39533	ENSG00000166840,Pos:543,Strand:+,Chr:11,BL:BL23629
	ENSG00000063587,Pos:775,Strand:+,Chr:0,BL:BL10636	ENSG00000147138,Pos:424,Strand:+,Chr:0,BL:BL39533
	ENSG00000171631,Pos:894,Strand:+,Chr:11,BL:BL39533	ENSG00000156689,Pos:542,Strand:-,Chr:11,BL:BL23629
	ENSG00000112576,Pos:482,Strand:-,Chr:6,BL:BL09783	ENSG00000203972,Pos:565,Strand:+,Chr:6,BL:BL23629	ENSG00000124613,Pos:171,Strand:+,Chr:6,BL:BL10636
	ENSG00000179195,Pos:991,Strand:+,Chr:12,BL:BL10636	ENSG00000153233,Pos:662,Strand:-,Chr:12,BL:BL11901	ENSG00000184574,Pos:64,Strand:-,Chr:12,BL:BL39533	ENSG00000118971,Pos:30,Strand:+,Chr:12,BL:BL09783
____
Hypnc_BL56026	-2	>62.9	<62.9	#ENSG00000076706,Pos:1192,Strand:-,Chr:11,BL:BL67200	ENSG00000149571,Pos:1281,Strand:-,Chr:11,BL:BL18658
	ENSG00000076706,Pos:1192,Strand:-,Chr:11,BL:BL67200	ENSG00000149571,Pos:1281,Strand:-,Chr:11,BL:BL18658
	ENSG00000076706,Pos:1192,Strand:-,Chr:11,BL:BL67203	ENSG00000149571,Pos:1281,Strand:-,Chr:11,BL:BL67200
	ENSG00000149571,Pos:1281,Strand:-,Chr:11,BL:BL67203	ENSG00000076706,Pos:1192,Strand:-,Chr:11,BL:BL18658
	ENSG00000187244,Pos:979,Strand:+,Chr:19,BL:BL67203	ENSG00000126259,Pos:727,Strand:+,Chr:19,BL:BL67200
	ENSG00000126259,Pos:727,Strand:+,Chr:19,BL:BL67203	ENSG00000187244,Pos:979,Strand:+,Chr:19,BL:BL67200
____
Hypnc_BL76639	-3	>254.9	<0.7	#ENSG00000198203,Pos:571,Strand:+,Chr:2,BL:BL06592	ENSG00000198075,Pos:572,Strand:+,Chr:2,BL:BL18322	ENSG00000138376,Pos:1013,Strand:-,Chr:2,BL:BL02914
	ENSG00000197165,Pos:354,Strand:-,Chr:16,BL:BL06592	ENSG00000196502,Pos:355,Strand:-,Chr:16,BL:BL18322
	ENSG00000196228,Pos:570,Strand:+,Chr:2,BL:BL06592	ENSG00000198203,Pos:571,Strand:+,Chr:2,BL:BL18322
	ENSG00000196502,Pos:355,Strand:-,Chr:16,BL:BL06592	ENSG00000197165,Pos:354,Strand:-,Chr:16,BL:BL18322
	ENSG00000198075,Pos:572,Strand:+,Chr:2,BL:BL06592	ENSG00000196228,Pos:570,Strand:+,Chr:2,BL:BL18322
	ENSG00000109193,Pos:294,Strand:-,Chr:4,BL:BL06592	ENSG00000173597,Pos:292,Strand:-,Chr:4,BL:BL18322
	ENSG00000173597,Pos:292,Strand:-,Chr:4,BL:BL06592	ENSG00000109193,Pos:294,Strand:-,Chr:4,BL:BL18322
	ENSG00000088002,Pos:1092,Strand:+,Chr:19,BL:BL06592	ENSG00000105398,Pos:1072,Strand:-,Chr:19,BL:BL18322
	ENSG00000105398,Pos:1072,Strand:-,Chr:19,BL:BL06592	ENSG00000088002,Pos:1092,Strand:+,Chr:19,BL:BL18322
	ENSG00000261052,Pos:407,Strand:+,Chr:16,BL:BL06592	ENSG00000167522,Pos:835,Strand:-,Chr:16,BL:BL02914
	ENSG00000198203,Pos:571,Strand:+,Chr:2,BL:BL06592	ENSG00000198075,Pos:572,Strand:+,Chr:2,BL:BL18322	ENSG00000138376,Pos:1013,Strand:-,Chr:2,BL:BL02914
	ENSG00000170890,Pos:917,Strand:-,Chr:12,BL:BL78932	ENSG00000171840,Pos:7,Strand:-,Chr:12,BL:BL09012
____
Hypnc_BL78928	-2	>0.7	<0.7	#ENSG00000188784,Pos:260,Strand:-,Chr:1,BL:BL06591	ENSG00000188257,Pos:261,Strand:-,Chr:1,BL:BL78932
	ENSG00000188784,Pos:260,Strand:-,Chr:1,BL:BL06591	ENSG00000188257,Pos:261,Strand:-,Chr:1,BL:BL78932
	ENSG00000187980,Pos:265,Strand:-,Chr:1,BL:BL06591	ENSG00000158786,Pos:264,Strand:+,Chr:1,BL:BL78932
	ENSG00000117215,Pos:263,Strand:-,Chr:1,BL:BL06591	ENSG00000127472,Pos:262,Strand:+,Chr:1,BL:BL78932
	ENSG00000188257,Pos:261,Strand:-,Chr:1,BL:BL06591	ENSG00000188784,Pos:260,Strand:-,Chr:1,BL:BL78932
	ENSG00000127472,Pos:262,Strand:+,Chr:1,BL:BL06591	ENSG00000117215,Pos:263,Strand:-,Chr:1,BL:BL78932
	ENSG00000114942,Pos:978,Strand:+,Chr:2,BL:BL02550	ENSG00000198075,Pos:572,Strand:+,Chr:2,BL:BL06592
	ENSG00000130812,Pos:296,Strand:-,Chr:19,BL:BL12211	ENSG00000105398,Pos:1072,Strand:-,Chr:19,BL:BL06592
	ENSG00000158786,Pos:264,Strand:+,Chr:1,BL:BL06591	ENSG00000187980,Pos:265,Strand:-,Chr:1,BL:BL78932	ENSG00000116194,Pos:1584,Strand:-,Chr:1,BL:BL12211
____
Hypnc_BL72335	-4	>193.2	<1.4	#ENSG00000148498,Pos:145,Strand:-,Chr:10,BL:BL09013	ENSG00000150093,Pos:143,Strand:-,Chr:10,BL:BL05353	ENSG00000165997,Pos:90,Strand:+,Chr:10,BL:BL18324	ENSG00000107593,Pos:509,Strand:-,Chr:10,BL:BL18321
	ENSG00000141748,Pos:521,Strand:-,Chr:17,BL:BL18324	ENSG00000131473,Pos:633,Strand:-,Chr:17,BL:BL04393
	ENSG00000162980,Pos:729,Strand:-,Chr:2,BL:BL18324	ENSG00000116117,Pos:974,Strand:+,Chr:2,BL:BL09013
	ENSG00000148498,Pos:145,Strand:-,Chr:10,BL:BL09013	ENSG00000150093,Pos:143,Strand:-,Chr:10,BL:BL05353	ENSG00000165997,Pos:90,Strand:+,Chr:10,BL:BL18324	ENSG00000107593,Pos:509,Strand:-,Chr:10,BL:BL18321
____
Hypnc_BL36975	-3	>227.7	<38.9	#ENSG00000165997,Pos:90,Strand:+,Chr:10,BL:BL18324	ENSG00000148498,Pos:145,Strand:-,Chr:10,BL:BL09013	ENSG00000107593,Pos:509,Strand:-,Chr:10,BL:BL18321
	ENSG00000141748,Pos:521,Strand:-,Chr:17,BL:BL18324	ENSG00000131473,Pos:633,Strand:-,Chr:17,BL:BL04393
	ENSG00000162980,Pos:729,Strand:-,Chr:2,BL:BL18324	ENSG00000116117,Pos:974,Strand:+,Chr:2,BL:BL09013
	ENSG00000165997,Pos:90,Strand:+,Chr:10,BL:BL18324	ENSG00000148498,Pos:145,Strand:-,Chr:10,BL:BL09013	ENSG00000107593,Pos:509,Strand:-,Chr:10,BL:BL18321
	ENSG00000161981,Pos:2,Strand:+,Chr:16,BL:BL17489	ENSG00000135686,Pos:789,Strand:+,Chr:16,BL:BL05354
____
Hypnc_BL58964	-2	>14.1	<14.1	#ENSG00000176244,Pos:70,Strand:-,Chr:10,BL:BL14756	ENSG00000165997,Pos:90,Strand:+,Chr:10,BL:BL18324
	ENSG00000176244,Pos:70,Strand:-,Chr:10,BL:BL14756	ENSG00000165997,Pos:90,Strand:+,Chr:10,BL:BL18324
	ENSG00000155368,Pos:631,Strand:+,Chr:2,BL:BL14756	ENSG00000162980,Pos:729,Strand:-,Chr:2,BL:BL18324
	ENSG00000064547,Pos:599,Strand:-,Chr:19,BL:BL18661	ENSG00000171903,Pos:483,Strand:-,Chr:19,BL:BL23019
	ENSG00000267534,Pos:302,Strand:-,Chr:19,BL:BL18661	ENSG00000171954,Pos:474,Strand:+,Chr:19,BL:BL23019
	ENSG00000171517,Pos:833,Strand:-,Chr:1,BL:BL18661	ENSG00000162365,Pos:657,Strand:+,Chr:1,BL:BL23019
	ENSG00000170989,Pos:925,Strand:+,Chr:1,BL:BL18661	ENSG00000186160,Pos:656,Strand:+,Chr:1,BL:BL23019
	ENSG00000181773,Pos:380,Strand:+,Chr:1,BL:BL18661	ENSG00000142973,Pos:653,Strand:+,Chr:1,BL:BL23019
	ENSG00000188822,Pos:313,Strand:-,Chr:1,BL:BL18661	ENSG00000187048,Pos:654,Strand:-,Chr:1,BL:BL23019
	ENSG00000125910,Pos:107,Strand:+,Chr:19,BL:BL18661	ENSG00000186526,Pos:475,Strand:+,Chr:19,BL:BL23019
____
Hypnc_BL91231	-2	>67.2	<67.2	#ENSG00000115541,Pos:924,Strand:+,Chr:2,BL:BL13801	ENSG00000115935,Pos:829,Strand:-,Chr:2,BL:BL59754
	ENSG00000115541,Pos:924,Strand:+,Chr:2,BL:BL13801	ENSG00000115935,Pos:829,Strand:-,Chr:2,BL:BL59754
	ENSG00000122574,Pos:166,Strand:+,Chr:7,BL:BL59754	ENSG00000185177,Pos:295,Strand:-,Chr:7,BL:BL15913
	ENSG00000105755,Pos:935,Strand:-,Chr:19,BL:BL21084	ENSG00000196437,Pos:766,Strand:-,Chr:19,BL:BL15913
	ENSG00000171475,Pos:551,Strand:+,Chr:17,BL:BL59754	ENSG00000198231,Pos:932,Strand:+,Chr:17,BL:BL23020	ENSG00000180787,Pos:106,Strand:+,Chr:17,BL:BL15913
____
Hypnc_BL78400	-3	>50.5	<2.1	#ENSG00000128573,Pos:635,Strand:+,Chr:7,BL:BL02241	ENSG00000164604,Pos:632,Strand:-,Chr:7,BL:BL02237	ENSG00000087085,Pos:546,Strand:-,Chr:7,BL:BL11224
	ENSG00000128573,Pos:635,Strand:+,Chr:7,BL:BL02241	ENSG00000164604,Pos:632,Strand:-,Chr:7,BL:BL02237	ENSG00000087085,Pos:546,Strand:-,Chr:7,BL:BL11224
	ENSG00000114200,Pos:892,Strand:-,Chr:3,BL:BL11224	ENSG00000168917,Pos:757,Strand:+,Chr:3,BL:BL15286	ENSG00000114861,Pos:480,Strand:-,Chr:3,BL:BL02241	ENSG00000170837,Pos:483,Strand:+,Chr:3,BL:BL02237
____
Hypnc_BL10183	-2	>303.3	<303.3	#ENSG00000196639,Pos:53,Strand:+,Chr:3,BL:BL04546	ENSG00000163412,Pos:482,Strand:-,Chr:3,BL:BL08716
	ENSG00000196639,Pos:53,Strand:+,Chr:3,BL:BL04546	ENSG00000163412,Pos:482,Strand:-,Chr:3,BL:BL08716
	ENSG00000111142,Pos:739,Strand:+,Chr:12,BL:BL00913	ENSG00000111728,Pos:242,Strand:-,Chr:12,BL:BL02236
____
Hypnc_BL49750	-2	>9.9	<9.9	#ENSG00000124613,Pos:171,Strand:+,Chr:6,BL:BL03133	ENSG00000275126,Pos:185,Strand:-,Chr:6,BL:BL03134
	ENSG00000124613,Pos:171,Strand:+,Chr:6,BL:BL03133	ENSG00000275126,Pos:185,Strand:-,Chr:6,BL:BL03134
	ENSG00000185177,Pos:295,Strand:-,Chr:7,BL:BL03133	ENSG00000146576,Pos:68,Strand:+,Chr:7,BL:BL16674
	ENSG00000179195,Pos:991,Strand:+,Chr:12,BL:BL03133	ENSG00000111142,Pos:739,Strand:+,Chr:12,BL:BL00913
____
Hypnc_BL71720	-2	>0.7	<0.7	#ENSG00000244752,Pos:131,Strand:+,Chr:22,BL:BL18912	ENSG00000100053,Pos:130,Strand:+,Chr:22,BL:BL16670
	ENSG00000244752,Pos:131,Strand:+,Chr:22,BL:BL18912	ENSG00000100053,Pos:130,Strand:+,Chr:22,BL:BL16670
	ENSG00000100122,Pos:141,Strand:-,Chr:22,BL:BL18912	ENSG00000196431,Pos:142,Strand:+,Chr:22,BL:BL16670
	ENSG00000100053,Pos:130,Strand:+,Chr:22,BL:BL18912	ENSG00000244752,Pos:131,Strand:+,Chr:22,BL:BL16670
	ENSG00000168582,Pos:996,Strand:-,Chr:2,BL:BL18912	ENSG00000182187,Pos:995,Strand:-,Chr:2,BL:BL16670
	ENSG00000118231,Pos:993,Strand:-,Chr:2,BL:BL18912	ENSG00000163254,Pos:994,Strand:-,Chr:2,BL:BL16670
	ENSG00000182187,Pos:995,Strand:-,Chr:2,BL:BL18912	ENSG00000168582,Pos:996,Strand:-,Chr:2,BL:BL16670
	ENSG00000163499,Pos:1054,Strand:-,Chr:2,BL:BL18912	ENSG00000135929,Pos:1048,Strand:+,Chr:2,BL:BL95335
	ENSG00000196431,Pos:142,Strand:+,Chr:22,BL:BL18912	ENSG00000100122,Pos:141,Strand:-,Chr:22,BL:BL16670	ENSG00000100197,Pos:356,Strand:-,Chr:22,BL:BL18910
	ENSG00000163254,Pos:994,Strand:-,Chr:2,BL:BL18912	ENSG00000118231,Pos:993,Strand:-,Chr:2,BL:BL16670	ENSG00000186684,Pos:650,Strand:-,Chr:2,BL:BL95335
	ENSG00000185115,Pos:39,Strand:-,Chr:15,BL:BL07385	ENSG00000140459,Pos:402,Strand:-,Chr:15,BL:BL95335
	ENSG00000177383,Pos:981,Strand:-,Chr:3,BL:BL07385	ENSG00000213139,Pos:993,Strand:-,Chr:3,BL:BL18912	ENSG00000163933,Pos:413,Strand:-,Chr:3,BL:BL08231
	ENSG00000073067,Pos:10,Strand:+,Chr:7,BL:BL18910	ENSG00000127377,Pos:893,Strand:-,Chr:7,BL:BL18912
____
Hypnc_BL80497	-3	>277.1	<1.4	#ENSG00000163935,Pos:411,Strand:-,Chr:3,BL:BL04550	ENSG00000163933,Pos:413,Strand:-,Chr:3,BL:BL08231	ENSG00000114200,Pos:892,Strand:-,Chr:3,BL:BL95339
	ENSG00000198848,Pos:518,Strand:-,Chr:16,BL:BL95339	ENSG00000162073,Pos:133,Strand:+,Chr:16,BL:BL21690
	ENSG00000198879,Pos:35,Strand:-,Chr:10,BL:BL04550	ENSG00000108242,Pos:444,Strand:+,Chr:10,BL:BL18910
	ENSG00000163935,Pos:411,Strand:-,Chr:3,BL:BL04550	ENSG00000163933,Pos:413,Strand:-,Chr:3,BL:BL08231	ENSG00000114200,Pos:892,Strand:-,Chr:3,BL:BL95339
	ENSG00000087085,Pos:546,Strand:-,Chr:7,BL:BL95339	ENSG00000105821,Pos:591,Strand:-,Chr:7,BL:BL13077	ENSG00000073067,Pos:10,Strand:+,Chr:7,BL:BL18910
	ENSG00000159346,Pos:1704,Strand:-,Chr:1,BL:BL21690	ENSG00000134716,Pos:743,Strand:-,Chr:1,BL:BL18910
____
Hypnc_BL74632	-3	>270.8	<17.7	#ENSG00000168374,Pos:436,Strand:-,Chr:3,BL:BL21685	ENSG00000163935,Pos:411,Strand:-,Chr:3,BL:BL04550	ENSG00000114200,Pos:892,Strand:-,Chr:3,BL:BL95339
	ENSG00000272822,Pos:349,Strand:-,Chr:12,BL:BL21685	ENSG00000006831,Pos:13,Strand:+,Chr:12,BL:BL21690
	ENSG00000198848,Pos:518,Strand:-,Chr:16,BL:BL95339	ENSG00000162073,Pos:133,Strand:+,Chr:16,BL:BL21690
	ENSG00000198879,Pos:35,Strand:-,Chr:10,BL:BL04550	ENSG00000108242,Pos:444,Strand:+,Chr:10,BL:BL18910
	ENSG00000168374,Pos:436,Strand:-,Chr:3,BL:BL21685	ENSG00000163935,Pos:411,Strand:-,Chr:3,BL:BL04550	ENSG00000114200,Pos:892,Strand:-,Chr:3,BL:BL95339
	ENSG00000087085,Pos:546,Strand:-,Chr:7,BL:BL95339	ENSG00000105821,Pos:591,Strand:-,Chr:7,BL:BL13077	ENSG00000004059,Pos:679,Strand:+,Chr:7,BL:BL21685	ENSG00000073067,Pos:10,Strand:+,Chr:7,BL:BL18910
	ENSG00000143761,Pos:1888,Strand:+,Chr:1,BL:BL21685	ENSG00000159346,Pos:1704,Strand:-,Chr:1,BL:BL21690	ENSG00000134716,Pos:743,Strand:-,Chr:1,BL:BL18910
____
Hypnc_BL89064	-5	>176.8	<0.7	#ENSG00000182111,Pos:296,Strand:+,Chr:7,BL:BL19211	ENSG00000185177,Pos:295,Strand:-,Chr:7,BL:BL12034	ENSG00000173041,Pos:302,Strand:-,Chr:7,BL:BL15570	ENSG00000091129,Pos:620,Strand:-,Chr:7,BL:BL00908	ENSG00000135241,Pos:621,Strand:-,Chr:7,BL:BL16669
	ENSG00000229676,Pos:629,Strand:+,Chr:19,BL:BL19211	ENSG00000197360,Pos:628,Strand:-,Chr:19,BL:BL12034
	ENSG00000142065,Pos:746,Strand:-,Chr:19,BL:BL19211	ENSG00000167635,Pos:745,Strand:+,Chr:19,BL:BL12034
	ENSG00000256771,Pos:605,Strand:+,Chr:19,BL:BL19211	ENSG00000184635,Pos:606,Strand:+,Chr:19,BL:BL12034
	ENSG00000272602,Pos:1,Strand:+,Chr:4,BL:BL19211	ENSG00000250312,Pos:2,Strand:+,Chr:4,BL:BL12034
	ENSG00000188171,Pos:611,Strand:-,Chr:19,BL:BL19211	ENSG00000160229,Pos:612,Strand:+,Chr:19,BL:BL12034	ENSG00000237440,Pos:610,Strand:-,Chr:19,BL:BL15570
	ENSG00000131127,Pos:4,Strand:+,Chr:4,BL:BL19211	ENSG00000250312,Pos:2,Strand:+,Chr:4,BL:BL15570
	ENSG00000196150,Pos:682,Strand:-,Chr:8,BL:BL19211	ENSG00000147789,Pos:680,Strand:+,Chr:8,BL:BL12034
	ENSG00000147789,Pos:680,Strand:+,Chr:8,BL:BL19211	ENSG00000196150,Pos:682,Strand:-,Chr:8,BL:BL12034
	ENSG00000197050,Pos:759,Strand:+,Chr:19,BL:BL19211	ENSG00000198453,Pos:758,Strand:+,Chr:19,BL:BL12034	ENSG00000251247,Pos:756,Strand:+,Chr:19,BL:BL15570
	ENSG00000250312,Pos:2,Strand:+,Chr:4,BL:BL19211	ENSG00000272602,Pos:1,Strand:+,Chr:4,BL:BL12034	ENSG00000131127,Pos:4,Strand:+,Chr:4,BL:BL15570
	ENSG00000234284,Pos:854,Strand:+,Chr:5,BL:BL19211	ENSG00000198939,Pos:851,Strand:+,Chr:5,BL:BL12034
	ENSG00000197134,Pos:625,Strand:+,Chr:19,BL:BL19211	ENSG00000197020,Pos:622,Strand:-,Chr:19,BL:BL15570
	ENSG00000198939,Pos:851,Strand:+,Chr:5,BL:BL19211	ENSG00000234284,Pos:854,Strand:+,Chr:5,BL:BL12034
	ENSG00000197372,Pos:637,Strand:-,Chr:19,BL:BL19211	ENSG00000196081,Pos:634,Strand:-,Chr:19,BL:BL15570
	ENSG00000254004,Pos:749,Strand:-,Chr:19,BL:BL19211	ENSG00000142065,Pos:746,Strand:-,Chr:19,BL:BL15570
	ENSG00000131127,Pos:4,Strand:+,Chr:4,BL:BL12034	ENSG00000272602,Pos:1,Strand:+,Chr:4,BL:BL15570
	ENSG00000197134,Pos:625,Strand:+,Chr:19,BL:BL12034	ENSG00000197360,Pos:628,Strand:-,Chr:19,BL:BL15570
	ENSG00000183850,Pos:633,Strand:+,Chr:19,BL:BL19211	ENSG00000196081,Pos:634,Strand:-,Chr:19,BL:BL12034	ENSG00000197372,Pos:637,Strand:-,Chr:19,BL:BL15570
	ENSG00000167635,Pos:745,Strand:+,Chr:19,BL:BL19211	ENSG00000142065,Pos:746,Strand:-,Chr:19,BL:BL12034	ENSG00000254004,Pos:749,Strand:-,Chr:19,BL:BL15570
	ENSG00000185177,Pos:295,Strand:-,Chr:7,BL:BL19211	ENSG00000182111,Pos:296,Strand:+,Chr:7,BL:BL12034	ENSG00000223614,Pos:299,Strand:+,Chr:7,BL:BL15570
	ENSG00000160229,Pos:612,Strand:+,Chr:19,BL:BL19211	ENSG00000188171,Pos:611,Strand:-,Chr:19,BL:BL12034	ENSG00000160352,Pos:615,Strand:+,Chr:19,BL:BL15570
	ENSG00000197360,Pos:628,Strand:-,Chr:19,BL:BL19211	ENSG00000229676,Pos:629,Strand:+,Chr:19,BL:BL12034	ENSG00000197134,Pos:625,Strand:+,Chr:19,BL:BL15570
	ENSG00000197372,Pos:637,Strand:-,Chr:19,BL:BL12034	ENSG00000183850,Pos:633,Strand:+,Chr:19,BL:BL15570
	ENSG00000254004,Pos:749,Strand:-,Chr:19,BL:BL12034	ENSG00000167635,Pos:745,Strand:+,Chr:19,BL:BL15570
	ENSG00000173041,Pos:302,Strand:-,Chr:7,BL:BL19211	ENSG00000223614,Pos:299,Strand:+,Chr:7,BL:BL12034	ENSG00000182111,Pos:296,Strand:+,Chr:7,BL:BL15570
	ENSG00000196081,Pos:634,Strand:-,Chr:19,BL:BL19211	ENSG00000183850,Pos:633,Strand:+,Chr:19,BL:BL12034	ENSG00000229676,Pos:629,Strand:+,Chr:19,BL:BL15570
	ENSG00000197013,Pos:621,Strand:+,Chr:19,BL:BL19211	ENSG00000197020,Pos:622,Strand:-,Chr:19,BL:BL12034	ENSG00000182141,Pos:617,Strand:-,Chr:19,BL:BL15570
	ENSG00000160352,Pos:615,Strand:+,Chr:19,BL:BL19211	ENSG00000182141,Pos:617,Strand:-,Chr:19,BL:BL12034	ENSG00000197013,Pos:621,Strand:+,Chr:19,BL:BL15570
	ENSG00000223614,Pos:299,Strand:+,Chr:7,BL:BL19211	ENSG00000173041,Pos:302,Strand:-,Chr:7,BL:BL12034	ENSG00000185177,Pos:295,Strand:-,Chr:7,BL:BL15570
	ENSG00000189190,Pos:1263,Strand:-,Chr:19,BL:BL19211	ENSG00000167766,Pos:1261,Strand:-,Chr:19,BL:BL12034	ENSG00000221923,Pos:1255,Strand:+,Chr:19,BL:BL15570
	ENSG00000198453,Pos:758,Strand:+,Chr:19,BL:BL19211	ENSG00000197050,Pos:759,Strand:+,Chr:19,BL:BL12034	ENSG00000196437,Pos:766,Strand:-,Chr:19,BL:BL15570
	ENSG00000251247,Pos:756,Strand:+,Chr:19,BL:BL12034	ENSG00000197050,Pos:759,Strand:+,Chr:19,BL:BL15570	ENSG00000196437,Pos:766,Strand:-,Chr:19,BL:BL19211
	ENSG00000251247,Pos:756,Strand:+,Chr:19,BL:BL19211	ENSG00000198453,Pos:758,Strand:+,Chr:19,BL:BL15570	ENSG00000196437,Pos:766,Strand:-,Chr:19,BL:BL12034
	ENSG00000182141,Pos:617,Strand:-,Chr:19,BL:BL19211	ENSG00000160352,Pos:615,Strand:+,Chr:19,BL:BL12034	ENSG00000184635,Pos:606,Strand:+,Chr:19,BL:BL15570
	ENSG00000197020,Pos:622,Strand:-,Chr:19,BL:BL19211	ENSG00000197013,Pos:621,Strand:+,Chr:19,BL:BL12034	ENSG00000256771,Pos:605,Strand:+,Chr:19,BL:BL15570
	ENSG00000167766,Pos:1261,Strand:-,Chr:19,BL:BL19211	ENSG00000189190,Pos:1263,Strand:-,Chr:19,BL:BL12034	ENSG00000130844,Pos:1287,Strand:+,Chr:19,BL:BL15570
	ENSG00000221923,Pos:1255,Strand:+,Chr:19,BL:BL12034	ENSG00000189190,Pos:1263,Strand:-,Chr:19,BL:BL15570	ENSG00000130844,Pos:1287,Strand:+,Chr:19,BL:BL19211
	ENSG00000221923,Pos:1255,Strand:+,Chr:19,BL:BL19211	ENSG00000167766,Pos:1261,Strand:-,Chr:19,BL:BL15570	ENSG00000130844,Pos:1287,Strand:+,Chr:19,BL:BL12034
	ENSG00000175395,Pos:154,Strand:-,Chr:10,BL:BL19211	ENSG00000107890,Pos:121,Strand:-,Chr:10,BL:BL00911
	ENSG00000198393,Pos:1029,Strand:+,Chr:12,BL:BL19211	ENSG00000179195,Pos:991,Strand:+,Chr:12,BL:BL12034
	ENSG00000179195,Pos:991,Strand:+,Chr:12,BL:BL19211	ENSG00000198393,Pos:1029,Strand:+,Chr:12,BL:BL12034
	ENSG00000127903,Pos:1398,Strand:-,Chr:19,BL:BL19211	ENSG00000197951,Pos:1396,Strand:+,Chr:19,BL:BL12034	ENSG00000083828,Pos:1437,Strand:+,Chr:19,BL:BL15570
	ENSG00000176293,Pos:1450,Strand:+,Chr:19,BL:BL19211	ENSG00000083828,Pos:1437,Strand:+,Chr:19,BL:BL12034	ENSG00000127903,Pos:1398,Strand:-,Chr:19,BL:BL15570
	ENSG00000083828,Pos:1437,Strand:+,Chr:19,BL:BL19211	ENSG00000176293,Pos:1450,Strand:+,Chr:19,BL:BL12034	ENSG00000197951,Pos:1396,Strand:+,Chr:19,BL:BL15570
	ENSG00000197951,Pos:1396,Strand:+,Chr:19,BL:BL19211	ENSG00000127903,Pos:1398,Strand:-,Chr:19,BL:BL12034	ENSG00000176293,Pos:1450,Strand:+,Chr:19,BL:BL15570
	ENSG00000196418,Pos:1995,Strand:-,Chr:1,BL:BL19211	ENSG00000277462,Pos:1993,Strand:-,Chr:1,BL:BL12034	ENSG00000181450,Pos:1882,Strand:+,Chr:1,BL:BL15570
	ENSG00000184635,Pos:606,Strand:+,Chr:19,BL:BL19211	ENSG00000256771,Pos:605,Strand:+,Chr:19,BL:BL12034	ENSG00000196605,Pos:288,Strand:-,Chr:19,BL:BL15570
	ENSG00000182111,Pos:296,Strand:+,Chr:7,BL:BL19211	ENSG00000185177,Pos:295,Strand:-,Chr:7,BL:BL12034	ENSG00000173041,Pos:302,Strand:-,Chr:7,BL:BL15570	ENSG00000091129,Pos:620,Strand:-,Chr:7,BL:BL00908	ENSG00000135241,Pos:621,Strand:-,Chr:7,BL:BL16669
	ENSG00000237440,Pos:610,Strand:-,Chr:19,BL:BL19211	ENSG00000188171,Pos:611,Strand:-,Chr:19,BL:BL15570	ENSG00000196605,Pos:288,Strand:-,Chr:19,BL:BL12034
	ENSG00000237440,Pos:610,Strand:-,Chr:19,BL:BL12034	ENSG00000160229,Pos:612,Strand:+,Chr:19,BL:BL15570	ENSG00000196605,Pos:288,Strand:-,Chr:19,BL:BL19211
	ENSG00000147117,Pos:193,Strand:+,Chr:0,BL:BL19211	ENSG00000063587,Pos:775,Strand:+,Chr:0,BL:BL12034
	ENSG00000147117,Pos:193,Strand:+,Chr:0,BL:BL12034	ENSG00000063587,Pos:775,Strand:+,Chr:0,BL:BL15570
	ENSG00000063587,Pos:775,Strand:+,Chr:0,BL:BL19211	ENSG00000198910,Pos:793,Strand:-,Chr:0,BL:BL00908	ENSG00000147117,Pos:193,Strand:+,Chr:0,BL:BL15570
	ENSG00000181450,Pos:1882,Strand:+,Chr:1,BL:BL19211	ENSG00000277462,Pos:1993,Strand:-,Chr:1,BL:BL15570	ENSG00000163531,Pos:1732,Strand:+,Chr:1,BL:BL00908	ENSG00000125945,Pos:301,Strand:-,Chr:1,BL:BL12034
	ENSG00000181450,Pos:1882,Strand:+,Chr:1,BL:BL12034	ENSG00000196418,Pos:1995,Strand:-,Chr:1,BL:BL15570	ENSG00000125945,Pos:301,Strand:-,Chr:1,BL:BL19211
	ENSG00000277462,Pos:1993,Strand:-,Chr:1,BL:BL19211	ENSG00000196418,Pos:1995,Strand:-,Chr:1,BL:BL12034	ENSG00000125945,Pos:301,Strand:-,Chr:1,BL:BL15570
____
Hypnc_BL89063	-5	>176.8	<0.7	#ENSG00000182111,Pos:296,Strand:+,Chr:7,BL:BL19211	ENSG00000185177,Pos:295,Strand:-,Chr:7,BL:BL12034	ENSG00000173041,Pos:302,Strand:-,Chr:7,BL:BL15570	ENSG00000091129,Pos:620,Strand:-,Chr:7,BL:BL00908	ENSG00000135241,Pos:621,Strand:-,Chr:7,BL:BL16669
	ENSG00000229676,Pos:629,Strand:+,Chr:19,BL:BL19211	ENSG00000197360,Pos:628,Strand:-,Chr:19,BL:BL12034
	ENSG00000142065,Pos:746,Strand:-,Chr:19,BL:BL19211	ENSG00000167635,Pos:745,Strand:+,Chr:19,BL:BL12034
	ENSG00000256771,Pos:605,Strand:+,Chr:19,BL:BL19211	ENSG00000184635,Pos:606,Strand:+,Chr:19,BL:BL12034
	ENSG00000272602,Pos:1,Strand:+,Chr:4,BL:BL19211	ENSG00000250312,Pos:2,Strand:+,Chr:4,BL:BL12034
	ENSG00000188171,Pos:611,Strand:-,Chr:19,BL:BL19211	ENSG00000160229,Pos:612,Strand:+,Chr:19,BL:BL12034	ENSG00000237440,Pos:610,Strand:-,Chr:19,BL:BL15570
	ENSG00000131127,Pos:4,Strand:+,Chr:4,BL:BL19211	ENSG00000250312,Pos:2,Strand:+,Chr:4,BL:BL15570
	ENSG00000196150,Pos:682,Strand:-,Chr:8,BL:BL19211	ENSG00000147789,Pos:680,Strand:+,Chr:8,BL:BL12034
	ENSG00000147789,Pos:680,Strand:+,Chr:8,BL:BL19211	ENSG00000196150,Pos:682,Strand:-,Chr:8,BL:BL12034
	ENSG00000197050,Pos:759,Strand:+,Chr:19,BL:BL19211	ENSG00000198453,Pos:758,Strand:+,Chr:19,BL:BL12034	ENSG00000251247,Pos:756,Strand:+,Chr:19,BL:BL15570
	ENSG00000250312,Pos:2,Strand:+,Chr:4,BL:BL19211	ENSG00000272602,Pos:1,Strand:+,Chr:4,BL:BL12034	ENSG00000131127,Pos:4,Strand:+,Chr:4,BL:BL15570
	ENSG00000234284,Pos:854,Strand:+,Chr:5,BL:BL19211	ENSG00000198939,Pos:851,Strand:+,Chr:5,BL:BL12034
	ENSG00000197134,Pos:625,Strand:+,Chr:19,BL:BL19211	ENSG00000197020,Pos:622,Strand:-,Chr:19,BL:BL15570
	ENSG00000198939,Pos:851,Strand:+,Chr:5,BL:BL19211	ENSG00000234284,Pos:854,Strand:+,Chr:5,BL:BL12034
	ENSG00000197372,Pos:637,Strand:-,Chr:19,BL:BL19211	ENSG00000196081,Pos:634,Strand:-,Chr:19,BL:BL15570
	ENSG00000254004,Pos:749,Strand:-,Chr:19,BL:BL19211	ENSG00000142065,Pos:746,Strand:-,Chr:19,BL:BL15570
	ENSG00000131127,Pos:4,Strand:+,Chr:4,BL:BL12034	ENSG00000272602,Pos:1,Strand:+,Chr:4,BL:BL15570
	ENSG00000197134,Pos:625,Strand:+,Chr:19,BL:BL12034	ENSG00000197360,Pos:628,Strand:-,Chr:19,BL:BL15570
	ENSG00000183850,Pos:633,Strand:+,Chr:19,BL:BL19211	ENSG00000196081,Pos:634,Strand:-,Chr:19,BL:BL12034	ENSG00000197372,Pos:637,Strand:-,Chr:19,BL:BL15570
	ENSG00000167635,Pos:745,Strand:+,Chr:19,BL:BL19211	ENSG00000142065,Pos:746,Strand:-,Chr:19,BL:BL12034	ENSG00000254004,Pos:749,Strand:-,Chr:19,BL:BL15570
	ENSG00000185177,Pos:295,Strand:-,Chr:7,BL:BL19211	ENSG00000182111,Pos:296,Strand:+,Chr:7,BL:BL12034	ENSG00000223614,Pos:299,Strand:+,Chr:7,BL:BL15570
	ENSG00000160229,Pos:612,Strand:+,Chr:19,BL:BL19211	ENSG00000188171,Pos:611,Strand:-,Chr:19,BL:BL12034	ENSG00000160352,Pos:615,Strand:+,Chr:19,BL:BL15570
	ENSG00000197360,Pos:628,Strand:-,Chr:19,BL:BL19211	ENSG00000229676,Pos:629,Strand:+,Chr:19,BL:BL12034	ENSG00000197134,Pos:625,Strand:+,Chr:19,BL:BL15570
	ENSG00000197372,Pos:637,Strand:-,Chr:19,BL:BL12034	ENSG00000183850,Pos:633,Strand:+,Chr:19,BL:BL15570
	ENSG00000254004,Pos:749,Strand:-,Chr:19,BL:BL12034	ENSG00000167635,Pos:745,Strand:+,Chr:19,BL:BL15570
	ENSG00000173041,Pos:302,Strand:-,Chr:7,BL:BL19211	ENSG00000223614,Pos:299,Strand:+,Chr:7,BL:BL12034	ENSG00000182111,Pos:296,Strand:+,Chr:7,BL:BL15570
	ENSG00000196081,Pos:634,Strand:-,Chr:19,BL:BL19211	ENSG00000183850,Pos:633,Strand:+,Chr:19,BL:BL12034	ENSG00000229676,Pos:629,Strand:+,Chr:19,BL:BL15570
	ENSG00000197013,Pos:621,Strand:+,Chr:19,BL:BL19211	ENSG00000197020,Pos:622,Strand:-,Chr:19,BL:BL12034	ENSG00000182141,Pos:617,Strand:-,Chr:19,BL:BL15570
	ENSG00000160352,Pos:615,Strand:+,Chr:19,BL:BL19211	ENSG00000182141,Pos:617,Strand:-,Chr:19,BL:BL12034	ENSG00000197013,Pos:621,Strand:+,Chr:19,BL:BL15570
	ENSG00000223614,Pos:299,Strand:+,Chr:7,BL:BL19211	ENSG00000173041,Pos:302,Strand:-,Chr:7,BL:BL12034	ENSG00000185177,Pos:295,Strand:-,Chr:7,BL:BL15570
	ENSG00000189190,Pos:1263,Strand:-,Chr:19,BL:BL19211	ENSG00000167766,Pos:1261,Strand:-,Chr:19,BL:BL12034	ENSG00000221923,Pos:1255,Strand:+,Chr:19,BL:BL15570
	ENSG00000198453,Pos:758,Strand:+,Chr:19,BL:BL19211	ENSG00000197050,Pos:759,Strand:+,Chr:19,BL:BL12034	ENSG00000196437,Pos:766,Strand:-,Chr:19,BL:BL15570
	ENSG00000251247,Pos:756,Strand:+,Chr:19,BL:BL12034	ENSG00000197050,Pos:759,Strand:+,Chr:19,BL:BL15570	ENSG00000196437,Pos:766,Strand:-,Chr:19,BL:BL19211
	ENSG00000251247,Pos:756,Strand:+,Chr:19,BL:BL19211	ENSG00000198453,Pos:758,Strand:+,Chr:19,BL:BL15570	ENSG00000196437,Pos:766,Strand:-,Chr:19,BL:BL12034
	ENSG00000182141,Pos:617,Strand:-,Chr:19,BL:BL19211	ENSG00000160352,Pos:615,Strand:+,Chr:19,BL:BL12034	ENSG00000184635,Pos:606,Strand:+,Chr:19,BL:BL15570
	ENSG00000197020,Pos:622,Strand:-,Chr:19,BL:BL19211	ENSG00000197013,Pos:621,Strand:+,Chr:19,BL:BL12034	ENSG00000256771,Pos:605,Strand:+,Chr:19,BL:BL15570
	ENSG00000167766,Pos:1261,Strand:-,Chr:19,BL:BL19211	ENSG00000189190,Pos:1263,Strand:-,Chr:19,BL:BL12034	ENSG00000130844,Pos:1287,Strand:+,Chr:19,BL:BL15570
	ENSG00000221923,Pos:1255,Strand:+,Chr:19,BL:BL12034	ENSG00000189190,Pos:1263,Strand:-,Chr:19,BL:BL15570	ENSG00000130844,Pos:1287,Strand:+,Chr:19,BL:BL19211
	ENSG00000221923,Pos:1255,Strand:+,Chr:19,BL:BL19211	ENSG00000167766,Pos:1261,Strand:-,Chr:19,BL:BL15570	ENSG00000130844,Pos:1287,Strand:+,Chr:19,BL:BL12034
	ENSG00000175395,Pos:154,Strand:-,Chr:10,BL:BL19211	ENSG00000107890,Pos:121,Strand:-,Chr:10,BL:BL00911
	ENSG00000198393,Pos:1029,Strand:+,Chr:12,BL:BL19211	ENSG00000179195,Pos:991,Strand:+,Chr:12,BL:BL12034
	ENSG00000179195,Pos:991,Strand:+,Chr:12,BL:BL19211	ENSG00000198393,Pos:1029,Strand:+,Chr:12,BL:BL12034
	ENSG00000127903,Pos:1398,Strand:-,Chr:19,BL:BL19211	ENSG00000197951,Pos:1396,Strand:+,Chr:19,BL:BL12034	ENSG00000083828,Pos:1437,Strand:+,Chr:19,BL:BL15570
	ENSG00000176293,Pos:1450,Strand:+,Chr:19,BL:BL19211	ENSG00000083828,Pos:1437,Strand:+,Chr:19,BL:BL12034	ENSG00000127903,Pos:1398,Strand:-,Chr:19,BL:BL15570
	ENSG00000083828,Pos:1437,Strand:+,Chr:19,BL:BL19211	ENSG00000176293,Pos:1450,Strand:+,Chr:19,BL:BL12034	ENSG00000197951,Pos:1396,Strand:+,Chr:19,BL:BL15570
	ENSG00000197951,Pos:1396,Strand:+,Chr:19,BL:BL19211	ENSG00000127903,Pos:1398,Strand:-,Chr:19,BL:BL12034	ENSG00000176293,Pos:1450,Strand:+,Chr:19,BL:BL15570
	ENSG00000196418,Pos:1995,Strand:-,Chr:1,BL:BL19211	ENSG00000277462,Pos:1993,Strand:-,Chr:1,BL:BL12034	ENSG00000181450,Pos:1882,Strand:+,Chr:1,BL:BL15570
	ENSG00000184635,Pos:606,Strand:+,Chr:19,BL:BL19211	ENSG00000256771,Pos:605,Strand:+,Chr:19,BL:BL12034	ENSG00000196605,Pos:288,Strand:-,Chr:19,BL:BL15570
	ENSG00000182111,Pos:296,Strand:+,Chr:7,BL:BL19211	ENSG00000185177,Pos:295,Strand:-,Chr:7,BL:BL12034	ENSG00000173041,Pos:302,Strand:-,Chr:7,BL:BL15570	ENSG00000091129,Pos:620,Strand:-,Chr:7,BL:BL00908	ENSG00000135241,Pos:621,Strand:-,Chr:7,BL:BL16669
	ENSG00000237440,Pos:610,Strand:-,Chr:19,BL:BL19211	ENSG00000188171,Pos:611,Strand:-,Chr:19,BL:BL15570	ENSG00000196605,Pos:288,Strand:-,Chr:19,BL:BL12034
	ENSG00000237440,Pos:610,Strand:-,Chr:19,BL:BL12034	ENSG00000160229,Pos:612,Strand:+,Chr:19,BL:BL15570	ENSG00000196605,Pos:288,Strand:-,Chr:19,BL:BL19211
	ENSG00000147117,Pos:193,Strand:+,Chr:0,BL:BL19211	ENSG00000063587,Pos:775,Strand:+,Chr:0,BL:BL12034
	ENSG00000147117,Pos:193,Strand:+,Chr:0,BL:BL12034	ENSG00000063587,Pos:775,Strand:+,Chr:0,BL:BL15570
	ENSG00000063587,Pos:775,Strand:+,Chr:0,BL:BL19211	ENSG00000198910,Pos:793,Strand:-,Chr:0,BL:BL00908	ENSG00000147117,Pos:193,Strand:+,Chr:0,BL:BL15570
	ENSG00000181450,Pos:1882,Strand:+,Chr:1,BL:BL19211	ENSG00000277462,Pos:1993,Strand:-,Chr:1,BL:BL15570	ENSG00000163531,Pos:1732,Strand:+,Chr:1,BL:BL00908	ENSG00000125945,Pos:301,Strand:-,Chr:1,BL:BL12034
	ENSG00000181450,Pos:1882,Strand:+,Chr:1,BL:BL12034	ENSG00000196418,Pos:1995,Strand:-,Chr:1,BL:BL15570	ENSG00000125945,Pos:301,Strand:-,Chr:1,BL:BL19211
	ENSG00000277462,Pos:1993,Strand:-,Chr:1,BL:BL19211	ENSG00000196418,Pos:1995,Strand:-,Chr:1,BL:BL12034	ENSG00000125945,Pos:301,Strand:-,Chr:1,BL:BL15570
____
Hypnc_BL61801	-3	>9.5	<0.7	#ENSG00000197020,Pos:622,Strand:-,Chr:19,BL:BL14128	ENSG00000197013,Pos:621,Strand:+,Chr:19,BL:BL07073	ENSG00000256771,Pos:605,Strand:+,Chr:19,BL:BL19211
	ENSG00000229676,Pos:629,Strand:+,Chr:19,BL:BL14128	ENSG00000197360,Pos:628,Strand:-,Chr:19,BL:BL07073
	ENSG00000142065,Pos:746,Strand:-,Chr:19,BL:BL14128	ENSG00000167635,Pos:745,Strand:+,Chr:19,BL:BL07073
	ENSG00000256771,Pos:605,Strand:+,Chr:19,BL:BL14128	ENSG00000184635,Pos:606,Strand:+,Chr:19,BL:BL07073
	ENSG00000272602,Pos:1,Strand:+,Chr:4,BL:BL14128	ENSG00000250312,Pos:2,Strand:+,Chr:4,BL:BL07073
	ENSG00000188171,Pos:611,Strand:-,Chr:19,BL:BL14128	ENSG00000160229,Pos:612,Strand:+,Chr:19,BL:BL07073	ENSG00000237440,Pos:610,Strand:-,Chr:19,BL:BL19211
	ENSG00000131127,Pos:4,Strand:+,Chr:4,BL:BL14128	ENSG00000250312,Pos:2,Strand:+,Chr:4,BL:BL19211
	ENSG00000196150,Pos:682,Strand:-,Chr:8,BL:BL14128	ENSG00000147789,Pos:680,Strand:+,Chr:8,BL:BL07073
	ENSG00000147789,Pos:680,Strand:+,Chr:8,BL:BL14128	ENSG00000196150,Pos:682,Strand:-,Chr:8,BL:BL07073
	ENSG00000197050,Pos:759,Strand:+,Chr:19,BL:BL14128	ENSG00000198453,Pos:758,Strand:+,Chr:19,BL:BL07073	ENSG00000251247,Pos:756,Strand:+,Chr:19,BL:BL19211
	ENSG00000250312,Pos:2,Strand:+,Chr:4,BL:BL14128	ENSG00000272602,Pos:1,Strand:+,Chr:4,BL:BL07073	ENSG00000131127,Pos:4,Strand:+,Chr:4,BL:BL19211
	ENSG00000234284,Pos:854,Strand:+,Chr:5,BL:BL14128	ENSG00000198939,Pos:851,Strand:+,Chr:5,BL:BL07073
	ENSG00000197134,Pos:625,Strand:+,Chr:19,BL:BL14128	ENSG00000197020,Pos:622,Strand:-,Chr:19,BL:BL19211
	ENSG00000198939,Pos:851,Strand:+,Chr:5,BL:BL14128	ENSG00000234284,Pos:854,Strand:+,Chr:5,BL:BL07073
	ENSG00000197372,Pos:637,Strand:-,Chr:19,BL:BL14128	ENSG00000196081,Pos:634,Strand:-,Chr:19,BL:BL19211
	ENSG00000254004,Pos:749,Strand:-,Chr:19,BL:BL14128	ENSG00000142065,Pos:746,Strand:-,Chr:19,BL:BL19211
	ENSG00000131127,Pos:4,Strand:+,Chr:4,BL:BL07073	ENSG00000272602,Pos:1,Strand:+,Chr:4,BL:BL19211
	ENSG00000197134,Pos:625,Strand:+,Chr:19,BL:BL07073	ENSG00000197360,Pos:628,Strand:-,Chr:19,BL:BL19211
	ENSG00000183850,Pos:633,Strand:+,Chr:19,BL:BL14128	ENSG00000196081,Pos:634,Strand:-,Chr:19,BL:BL07073	ENSG00000197372,Pos:637,Strand:-,Chr:19,BL:BL19211
	ENSG00000167635,Pos:745,Strand:+,Chr:19,BL:BL14128	ENSG00000142065,Pos:746,Strand:-,Chr:19,BL:BL07073	ENSG00000254004,Pos:749,Strand:-,Chr:19,BL:BL19211
	ENSG00000185177,Pos:295,Strand:-,Chr:7,BL:BL14128	ENSG00000182111,Pos:296,Strand:+,Chr:7,BL:BL07073	ENSG00000223614,Pos:299,Strand:+,Chr:7,BL:BL19211
	ENSG00000160229,Pos:612,Strand:+,Chr:19,BL:BL14128	ENSG00000188171,Pos:611,Strand:-,Chr:19,BL:BL07073	ENSG00000160352,Pos:615,Strand:+,Chr:19,BL:BL19211
	ENSG00000197360,Pos:628,Strand:-,Chr:19,BL:BL14128	ENSG00000229676,Pos:629,Strand:+,Chr:19,BL:BL07073	ENSG00000197134,Pos:625,Strand:+,Chr:19,BL:BL19211
	ENSG00000197372,Pos:637,Strand:-,Chr:19,BL:BL07073	ENSG00000183850,Pos:633,Strand:+,Chr:19,BL:BL19211
	ENSG00000254004,Pos:749,Strand:-,Chr:19,BL:BL07073	ENSG00000167635,Pos:745,Strand:+,Chr:19,BL:BL19211
	ENSG00000173041,Pos:302,Strand:-,Chr:7,BL:BL14128	ENSG00000223614,Pos:299,Strand:+,Chr:7,BL:BL07073	ENSG00000182111,Pos:296,Strand:+,Chr:7,BL:BL19211
	ENSG00000196081,Pos:634,Strand:-,Chr:19,BL:BL14128	ENSG00000183850,Pos:633,Strand:+,Chr:19,BL:BL07073	ENSG00000229676,Pos:629,Strand:+,Chr:19,BL:BL19211
	ENSG00000197013,Pos:621,Strand:+,Chr:19,BL:BL14128	ENSG00000197020,Pos:622,Strand:-,Chr:19,BL:BL07073	ENSG00000182141,Pos:617,Strand:-,Chr:19,BL:BL19211
	ENSG00000160352,Pos:615,Strand:+,Chr:19,BL:BL14128	ENSG00000182141,Pos:617,Strand:-,Chr:19,BL:BL07073	ENSG00000197013,Pos:621,Strand:+,Chr:19,BL:BL19211
	ENSG00000223614,Pos:299,Strand:+,Chr:7,BL:BL14128	ENSG00000173041,Pos:302,Strand:-,Chr:7,BL:BL07073	ENSG00000185177,Pos:295,Strand:-,Chr:7,BL:BL19211
	ENSG00000182111,Pos:296,Strand:+,Chr:7,BL:BL14128	ENSG00000185177,Pos:295,Strand:-,Chr:7,BL:BL07073	ENSG00000173041,Pos:302,Strand:-,Chr:7,BL:BL19211
	ENSG00000189190,Pos:1263,Strand:-,Chr:19,BL:BL14128	ENSG00000167766,Pos:1261,Strand:-,Chr:19,BL:BL07073	ENSG00000221923,Pos:1255,Strand:+,Chr:19,BL:BL19211
	ENSG00000198453,Pos:758,Strand:+,Chr:19,BL:BL14128	ENSG00000197050,Pos:759,Strand:+,Chr:19,BL:BL07073	ENSG00000196437,Pos:766,Strand:-,Chr:19,BL:BL19211
	ENSG00000251247,Pos:756,Strand:+,Chr:19,BL:BL07073	ENSG00000197050,Pos:759,Strand:+,Chr:19,BL:BL19211	ENSG00000196437,Pos:766,Strand:-,Chr:19,BL:BL14128
	ENSG00000251247,Pos:756,Strand:+,Chr:19,BL:BL14128	ENSG00000198453,Pos:758,Strand:+,Chr:19,BL:BL19211	ENSG00000196437,Pos:766,Strand:-,Chr:19,BL:BL07073
	ENSG00000182141,Pos:617,Strand:-,Chr:19,BL:BL14128	ENSG00000160352,Pos:615,Strand:+,Chr:19,BL:BL07073	ENSG00000184635,Pos:606,Strand:+,Chr:19,BL:BL19211
	ENSG00000197020,Pos:622,Strand:-,Chr:19,BL:BL14128	ENSG00000197013,Pos:621,Strand:+,Chr:19,BL:BL07073	ENSG00000256771,Pos:605,Strand:+,Chr:19,BL:BL19211
	ENSG00000167766,Pos:1261,Strand:-,Chr:19,BL:BL14128	ENSG00000189190,Pos:1263,Strand:-,Chr:19,BL:BL07073	ENSG00000130844,Pos:1287,Strand:+,Chr:19,BL:BL19211
	ENSG00000221923,Pos:1255,Strand:+,Chr:19,BL:BL07073	ENSG00000189190,Pos:1263,Strand:-,Chr:19,BL:BL19211	ENSG00000130844,Pos:1287,Strand:+,Chr:19,BL:BL14128
	ENSG00000221923,Pos:1255,Strand:+,Chr:19,BL:BL14128	ENSG00000167766,Pos:1261,Strand:-,Chr:19,BL:BL19211	ENSG00000130844,Pos:1287,Strand:+,Chr:19,BL:BL07073
	ENSG00000198393,Pos:1029,Strand:+,Chr:12,BL:BL14128	ENSG00000179195,Pos:991,Strand:+,Chr:12,BL:BL07073
	ENSG00000179195,Pos:991,Strand:+,Chr:12,BL:BL14128	ENSG00000198393,Pos:1029,Strand:+,Chr:12,BL:BL07073
	ENSG00000127903,Pos:1398,Strand:-,Chr:19,BL:BL14128	ENSG00000197951,Pos:1396,Strand:+,Chr:19,BL:BL07073	ENSG00000083828,Pos:1437,Strand:+,Chr:19,BL:BL19211
	ENSG00000176293,Pos:1450,Strand:+,Chr:19,BL:BL14128	ENSG00000083828,Pos:1437,Strand:+,Chr:19,BL:BL07073	ENSG00000127903,Pos:1398,Strand:-,Chr:19,BL:BL19211
	ENSG00000083828,Pos:1437,Strand:+,Chr:19,BL:BL14128	ENSG00000176293,Pos:1450,Strand:+,Chr:19,BL:BL07073	ENSG00000197951,Pos:1396,Strand:+,Chr:19,BL:BL19211
	ENSG00000197951,Pos:1396,Strand:+,Chr:19,BL:BL14128	ENSG00000127903,Pos:1398,Strand:-,Chr:19,BL:BL07073	ENSG00000176293,Pos:1450,Strand:+,Chr:19,BL:BL19211
	ENSG00000196418,Pos:1995,Strand:-,Chr:1,BL:BL14128	ENSG00000277462,Pos:1993,Strand:-,Chr:1,BL:BL07073	ENSG00000181450,Pos:1882,Strand:+,Chr:1,BL:BL19211
	ENSG00000184635,Pos:606,Strand:+,Chr:19,BL:BL14128	ENSG00000256771,Pos:605,Strand:+,Chr:19,BL:BL07073	ENSG00000196605,Pos:288,Strand:-,Chr:19,BL:BL19211
	ENSG00000237440,Pos:610,Strand:-,Chr:19,BL:BL14128	ENSG00000188171,Pos:611,Strand:-,Chr:19,BL:BL19211	ENSG00000196605,Pos:288,Strand:-,Chr:19,BL:BL07073
	ENSG00000237440,Pos:610,Strand:-,Chr:19,BL:BL07073	ENSG00000160229,Pos:612,Strand:+,Chr:19,BL:BL19211	ENSG00000196605,Pos:288,Strand:-,Chr:19,BL:BL14128
	ENSG00000147117,Pos:193,Strand:+,Chr:0,BL:BL14128	ENSG00000063587,Pos:775,Strand:+,Chr:0,BL:BL07073
	ENSG00000063587,Pos:775,Strand:+,Chr:0,BL:BL14128	ENSG00000147117,Pos:193,Strand:+,Chr:0,BL:BL07073
	ENSG00000049883,Pos:246,Strand:+,Chr:5,BL:BL05551	ENSG00000198939,Pos:851,Strand:+,Chr:5,BL:BL19211
	ENSG00000181450,Pos:1882,Strand:+,Chr:1,BL:BL14128	ENSG00000277462,Pos:1993,Strand:-,Chr:1,BL:BL19211	ENSG00000125945,Pos:301,Strand:-,Chr:1,BL:BL07073
	ENSG00000181450,Pos:1882,Strand:+,Chr:1,BL:BL07073	ENSG00000196418,Pos:1995,Strand:-,Chr:1,BL:BL19211	ENSG00000125945,Pos:301,Strand:-,Chr:1,BL:BL14128
	ENSG00000277462,Pos:1993,Strand:-,Chr:1,BL:BL14128	ENSG00000196418,Pos:1995,Strand:-,Chr:1,BL:BL07073	ENSG00000125945,Pos:301,Strand:-,Chr:1,BL:BL19211
____
Hypnc_BL49446	-2	>97.6	<97.6	#ENSG00000103740,Pos:451,Strand:-,Chr:15,BL:BL08412	ENSG00000184254,Pos:589,Strand:+,Chr:15,BL:BL08301
	ENSG00000103740,Pos:451,Strand:-,Chr:15,BL:BL08412	ENSG00000184254,Pos:589,Strand:+,Chr:15,BL:BL08301
____
Hypnc_BL75065	-2	>49.5	<49.5	#ENSG00000140543,Pos:521,Strand:-,Chr:15,BL:BL07072	ENSG00000103740,Pos:451,Strand:-,Chr:15,BL:BL08412
	ENSG00000140543,Pos:521,Strand:-,Chr:15,BL:BL07072	ENSG00000103740,Pos:451,Strand:-,Chr:15,BL:BL08412
____
Hypnc_BL75068	-2	>49.5	<49.5	#ENSG00000140543,Pos:521,Strand:-,Chr:15,BL:BL07072	ENSG00000103740,Pos:451,Strand:-,Chr:15,BL:BL08412
	ENSG00000140543,Pos:521,Strand:-,Chr:15,BL:BL07072	ENSG00000103740,Pos:451,Strand:-,Chr:15,BL:BL08412
____
Hypnc_BL74300	-5	>117.3	<14.8	#ENSG00000140367,Pos:434,Strand:+,Chr:15,BL:BL06234	ENSG00000058335,Pos:464,Strand:-,Chr:15,BL:BL05555	ENSG00000137831,Pos:365,Strand:-,Chr:15,BL:BL16378	ENSG00000188467,Pos:207,Strand:+,Chr:15,BL:BL02731	ENSG00000092439,Pos:228,Strand:-,Chr:15,BL:BL24111
	ENSG00000140367,Pos:434,Strand:+,Chr:15,BL:BL06234	ENSG00000058335,Pos:464,Strand:-,Chr:15,BL:BL05555	ENSG00000137831,Pos:365,Strand:-,Chr:15,BL:BL16378	ENSG00000188467,Pos:207,Strand:+,Chr:15,BL:BL02731	ENSG00000092439,Pos:228,Strand:-,Chr:15,BL:BL24111
	ENSG00000113319,Pos:304,Strand:+,Chr:5,BL:BL05555	ENSG00000039560,Pos:101,Strand:+,Chr:5,BL:BL16378
	ENSG00000160714,Pos:1290,Strand:-,Chr:1,BL:BL06234	ENSG00000160752,Pos:1323,Strand:+,Chr:1,BL:BL03441	ENSG00000198483,Pos:1091,Strand:-,Chr:1,BL:BL16378
____
Hypnc_BL78833	-2	>105.4	<105.4	#ENSG00000254535,Pos:568,Strand:-,Chr:4,BL:BL17825	ENSG00000118762,Pos:419,Strand:+,Chr:4,BL:BL97007
	ENSG00000254535,Pos:568,Strand:-,Chr:4,BL:BL17825	ENSG00000118762,Pos:419,Strand:+,Chr:4,BL:BL97007
	ENSG00000078795,Pos:502,Strand:+,Chr:5,BL:BL97007	ENSG00000131732,Pos:306,Strand:+,Chr:5,BL:BL07069
	ENSG00000159388,Pos:1713,Strand:+,Chr:1,BL:BL24287	ENSG00000160691,Pos:1297,Strand:-,Chr:1,BL:BL08333	ENSG00000090621,Pos:529,Strand:-,Chr:1,BL:BL17825
____
Hypnc_BL75915	-2	>0.7	<0.7	#ENSG00000134538,Pos:229,Strand:+,Chr:12,BL:BL95354	ENSG00000084453,Pos:230,Strand:-,Chr:12,BL:BL95355
	ENSG00000134538,Pos:229,Strand:+,Chr:12,BL:BL95354	ENSG00000084453,Pos:230,Strand:-,Chr:12,BL:BL95355
	ENSG00000139155,Pos:224,Strand:+,Chr:12,BL:BL95353	ENSG00000111700,Pos:225,Strand:+,Chr:12,BL:BL95354
	ENSG00000205754,Pos:227,Strand:+,Chr:12,BL:BL95353	ENSG00000257046,Pos:226,Strand:+,Chr:12,BL:BL95354	ENSG00000111700,Pos:225,Strand:+,Chr:12,BL:BL95355
	ENSG00000111700,Pos:225,Strand:+,Chr:12,BL:BL95353	ENSG00000139155,Pos:224,Strand:+,Chr:12,BL:BL95354	ENSG00000257046,Pos:226,Strand:+,Chr:12,BL:BL95355
	ENSG00000134538,Pos:229,Strand:+,Chr:12,BL:BL95353	ENSG00000084453,Pos:230,Strand:-,Chr:12,BL:BL95354	ENSG00000205754,Pos:227,Strand:+,Chr:12,BL:BL95355
	ENSG00000257046,Pos:226,Strand:+,Chr:12,BL:BL95353	ENSG00000205754,Pos:227,Strand:+,Chr:12,BL:BL95354	ENSG00000139155,Pos:224,Strand:+,Chr:12,BL:BL95355
	ENSG00000137571,Pos:350,Strand:-,Chr:8,BL:BL95353	ENSG00000165078,Pos:346,Strand:-,Chr:8,BL:BL00827
	ENSG00000174640,Pos:746,Strand:-,Chr:3,BL:BL95353	ENSG00000153002,Pos:813,Strand:+,Chr:3,BL:BL00827
	ENSG00000174640,Pos:746,Strand:-,Chr:3,BL:BL95354	ENSG00000163751,Pos:814,Strand:+,Chr:3,BL:BL00827
	ENSG00000173559,Pos:909,Strand:+,Chr:2,BL:BL22198	ENSG00000144410,Pos:986,Strand:+,Chr:2,BL:BL00827
	ENSG00000137491,Pos:919,Strand:+,Chr:11,BL:BL95353	ENSG00000173338,Pos:745,Strand:-,Chr:11,BL:BL11317
	ENSG00000084453,Pos:230,Strand:-,Chr:12,BL:BL95353	ENSG00000134538,Pos:229,Strand:+,Chr:12,BL:BL95355	ENSG00000139579,Pos:543,Strand:+,Chr:12,BL:BL22198
____
[truncated: 7,170 more rows]
